# Supplementary material for: Myoepithelial progenitors as founder cells of hyperplastic human breast lesions upon PIK3CA transformation
Source: Commun Biol. 2022 Mar 10;5:219. doi: 10.1038/s42003-022-03161-x (PMC8913783; doi:10.1038/s42003-022-03161-x)
Supplement: Supplementary file 4 — Supplementary Data 1 [file 42003_2022_3161_MOESM4_ESM.xlsx]

## Sheet: Supplementary Data File 1
Supplementary Data 1. DEGs in clusters 0 to 9
Table displays gene names (gene), p values (p_val), average logarithmic fold changes of cells per cluster (avg_logFC), percentages of cells expressing the gene in the cluster (pct.1) versus in all other clusters (pct.2), the adjusted p values after correction for multiple testing (p_val_adj), and the cluster for all DEGs in clusters 0 to 9. Genes marked in red are not significant after correction…
gene	p_val	avg_logFC	pct.1	pct.2	p_val_adj	cluster
PRDX1	1.54e-231	0.438438	0.939	0.819	3.68e-227	0
SDCBP	2.48e-194	0.507261	0.782	0.615	5.92e-190	0
SAA1	4.44e-183	0.392531	1	0.975	1.06e-178	0
TXNIP	1.71e-172	0.525295	0.732	0.518	4.08e-168	0
CD59	5.36e-152	0.337977	0.942	0.832	1.28e-147	0
VAMP8	2.44e-134	0.373087	0.788	0.632	5.83e-130	0
SRP14	4.07e-128	0.34144	0.907	0.826	9.72e-124	0
UBA52	1.22e-121	0.271336	0.961	0.899	2.91e-117	0
B2M	1.11e-116	0.272867	0.99	0.953	2.65e-112	0
PSMA4	5.14e-110	0.390333	0.68	0.532	1.23e-105	0
BRK1	7.16e-99	0.32347	0.76	0.642	1.71e-94	0
S100A11	1.97e-98	0.318187	0.859	0.747	4.71e-94	0
TNFSF10	1.72e-95	0.446439	0.409	0.263	4.11e-91	0
ANXA1	5.97e-95	0.275387	0.942	0.874	1.43e-90	0
HSP90AA1	2.89e-93	0.251112	0.96	0.897	6.91e-89	0
COX7A2	1.19e-89	0.297828	0.826	0.717	2.85e-85	0
EIF3I	1.94e-88	0.325364	0.753	0.663	4.63e-84	0
NDUFA4	1.26e-80	0.279949	0.857	0.776	3.01e-76	0
SRSF3	1.24e-78	0.307964	0.724	0.63	2.96e-74	0
PSMB7	2.75e-72	0.321969	0.673	0.563	6.57e-68	0
PSMC1	1.08e-70	0.345653	0.596	0.489	2.58e-66	0
SHFM1	1.32e-70	0.299832	0.736	0.642	3.16e-66	0
ARPC3	2.17e-70	0.279595	0.667	0.553	5.18e-66	0
ATP5L	5.48e-70	0.279881	0.813	0.726	1.31e-65	0
COX6B1	6.9e-70	0.286956	0.693	0.588	1.65e-65	0
TM4SF1	4.68e-68	0.329362	0.746	0.632	1.12e-63	0
SNRPE	7.44e-67	0.292767	0.702	0.608	1.78e-62	0
LDHB	7.72e-67	0.280638	0.794	0.704	1.84e-62	0
S100A14	1.83e-66	0.378485	0.611	0.497	4.37e-62	0
COX7C	1.66e-65	0.25352	0.827	0.753	3.96e-61	0
TUBA1B	1.77e-64	0.337401	0.639	0.539	4.22e-60	0
ERH	2.13e-61	0.25721	0.728	0.634	5.09e-57	0
PSMB1	1.32e-60	0.304335	0.679	0.599	3.16e-56	0
MRPL51	1.69e-60	0.278891	0.602	0.497	4.03e-56	0
COX6C	4.59e-60	0.251086	0.751	0.659	1.1e-55	0
PARK7	5.18e-60	0.284672	0.608	0.515	1.24e-55	0
LSM5	6.17e-57	0.306416	0.475	0.373	1.47e-52	0
POMP	2.14e-56	0.269099	0.756	0.681	5.11e-52	0
PSMA3	4.57e-50	0.283725	0.598	0.519	1.09e-45	0
NOP10	1.53e-49	0.257464	0.623	0.535	3.66e-45	0
RBX1	4.17e-45	0.261087	0.536	0.45	9.96e-41	0
ATP5G1	9.01e-45	0.295737	0.456	0.365	2.15e-40	0
IFITM2	4.74e-44	0.318776	0.365	0.268	1.13e-39	0
TEX14	5.86e-44	0.44425	0.391	0.292	1.4e-39	0
SSBP1	2.54e-38	0.251266	0.488	0.407	6.08e-34	0
CISD1	6.7e-35	0.279567	0.421	0.347	1.6e-30	0
PSMC2	1.29e-33	0.257029	0.414	0.34	3.07e-29	0
MRPS18C	5.85e-31	0.254586	0.335	0.263	1.4e-26	0
TMCO1	9.92e-30	0.250324	0.418	0.352	2.37e-25	0
EIF3K	1.19e-26	0.255906	0.443	0.383	2.85e-22	0
PSMA7	1.99e-24	0.257607	0.366	0.303	4.76e-20	0
MT1E	3.97e-22	0.432046	0.375	0.306	9.48e-18	0
MT2A	4.95e-22	0.382417	0.636	0.56	1.18e-17	0
MYL12A	9.27e-272	0.528648	0.924	0.874	2.21e-267	1
ITGA2	4.27e-181	0.602707	0.713	0.54	1.02e-176	1
ZFAS1	5.51e-153	0.363223	0.913	0.871	1.32e-148	1
ACTA2	6.69e-127	0.434997	0.847	0.735	1.6e-122	1
FAM126A	2.09e-116	0.320161	0.72	0.57	4.98e-112	1
GPC5	2.43e-92	0.569402	0.312	0.17	5.81e-88	1
DDX21	9.85e-90	0.331063	0.732	0.643	2.35e-85	1
MORF4L2	2.16e-81	0.269603	0.838	0.791	5.16e-77	1
FLNB	2.39e-69	0.342931	0.385	0.253	5.71e-65	1
PKD2	2.74e-57	0.281477	0.743	0.687	6.55e-53	1
ACTG2	3.27e-57	0.412363	0.674	0.596	7.81e-53	1
CLMP	1.14e-48	0.327424	0.665	0.61	2.73e-44	1
MTHFD2	1.48e-39	0.27915	0.428	0.337	3.53e-35	1
PUM3	2.65e-38	0.26556	0.425	0.335	6.32e-34	1
CYCS	4.62e-38	0.260658	0.614	0.55	1.1e-33	1
GLIPR1	1.27e-32	0.285096	0.445	0.366	3.04e-28	1
LAMA3	2.03e-32	0.321425	0.623	0.589	4.86e-28	1
CBLB	2.12e-32	0.273098	0.5	0.427	5.06e-28	1
NHSL1	5.14e-31	0.254985	0.354	0.272	1.23e-26	1
ACTB	7.13e-30	0.281057	0.605	0.557	1.7e-25	1
NDRG1	7.64e-23	0.296677	0.355	0.293	1.82e-18	1
GJA1	1.64e-22	0.259508	0.346	0.283	3.9e-18	1
GBE1	2.5e-20	0.32887	0.371	0.315	5.96e-16	1
ACTG1	3.42e-19	0.276964	0.512	0.468	8.17e-15	1
DAPK2	1.19e-18	0.26526	0.372	0.318	2.83e-14	1
TAGLN	2.95e-13	0.431614	0.259	0.214	7.04e-09	1
TXNIP	8.77e-239	0.551969	0.816	0.51	2.09e-234	2
DPYD	4.73e-175	0.431302	0.74	0.468	1.13e-170	2
ZBTB20	7.17e-174	0.413667	0.841	0.593	1.71e-169	2
TNFSF10	6.12e-171	0.446792	0.505	0.25	1.46e-166	2
DOCK4	5.14e-170	0.417751	0.75	0.481	1.23e-165	2
TSHZ2	1.13e-168	0.318568	0.989	0.889	2.71e-164	2
CYP1B1	2.47e-166	0.601662	0.31	0.12	5.89e-162	2
SAA1	1.15e-163	0.329168	0.999	0.976	2.75e-159	2
PIK3R1	1.95e-152	0.425969	0.664	0.414	4.67e-148	2
NPC2	1.52e-151	0.45339	0.862	0.654	3.63e-147	2
WWOX	2.3e-151	0.485208	0.682	0.437	5.48e-147	2
ANK3	2.09e-150	0.403882	0.554	0.305	5e-146	2
ZNF521	3.44e-146	0.452104	0.526	0.291	8.22e-142	2
MED13L	5.38e-141	0.347375	0.923	0.758	1.28e-136	2
FOXP1	1.16e-140	0.333563	0.928	0.773	2.77e-136	2
MAOB	4.4e-138	0.423984	0.318	0.134	1.05e-133	2
FKBP5	1.95e-133	0.432357	0.546	0.316	4.67e-129	2
SNED1	3.14e-131	0.352901	0.379	0.178	7.5e-127	2
RIN2	1.14e-126	0.370827	0.523	0.298	2.72e-122	2
CCND3	4.71e-126	0.360339	0.731	0.498	1.13e-121	2
SAA2-SAA4	5.23e-124	0.403319	0.642	0.403	1.25e-119	2
FAAH2	1.25e-119	0.375543	0.479	0.265	2.97e-115	2
MGP	7.31e-117	0.58398	0.351	0.172	1.75e-112	2
ZBTB7C	1.55e-116	0.354234	0.514	0.296	3.7e-112	2
IFI16	2.06e-116	0.328708	0.745	0.524	4.93e-112	2
MAP3K5	5.48e-114	0.352128	0.513	0.296	1.31e-109	2
PLEKHA5	3.63e-113	0.335895	0.813	0.622	8.67e-109	2
SERPINA3	4.98e-113	0.382324	0.374	0.188	1.19e-108	2
ARHGAP26	2.73e-112	0.363296	0.87	0.705	6.51e-108	2
CHI3L1	9.22e-109	0.562044	0.288	0.131	2.2e-104	2
UNC5C	5.1e-105	0.40431	0.479	0.28	1.22e-100	2
SOD2	1.8e-104	0.286132	0.986	0.9	4.31e-100	2
RARRES1	3.6e-104	0.409997	0.502	0.298	8.6e-100	2
LDLRAD4	1.12e-103	0.300726	0.264	0.115	2.68e-99	2
RAPGEF5	2.71e-103	0.324217	0.255	0.11	6.46e-99	2
CHI3L2	4.05e-102	0.389617	0.31	0.149	9.66e-98	2
SPARCL1	6.42e-102	0.295553	0.87	0.668	1.53e-97	2
ACSM3	3.92e-98	0.508379	0.263	0.119	9.36e-94	2
ERRFI1	3.96e-98	0.341414	0.652	0.441	9.46e-94	2
NOS1AP	6.94e-98	0.356811	0.457	0.267	1.66e-93	2
ALPK1	2.12e-95	0.310439	0.46	0.266	5.07e-91	2
RORA	4.3e-95	0.393533	0.467	0.282	1.03e-90	2
RP4-678D15.1	7.17e-94	0.286182	0.756	0.55	1.71e-89	2
ITGB6	9.29e-94	0.338433	0.588	0.384	2.22e-89	2
DLG2	5.14e-92	0.371039	0.596	0.4	1.23e-87	2
MINK1	7.47e-91	0.333153	0.492	0.304	1.78e-86	2
RP5-1198O20.4	5.06e-90	0.346999	0.476	0.293	1.21e-85	2
KIAA1217	5.78e-90	0.259617	0.898	0.74	1.38e-85	2
FAM177B	1.48e-89	0.327601	0.752	0.553	3.54e-85	2
GLUL	3.24e-89	0.450658	0.572	0.387	7.74e-85	2
MGST1	1.84e-87	0.256035	0.912	0.755	4.39e-83	2
FHIT	4.32e-87	0.358019	0.459	0.277	1.03e-82	2
FXYD3	2.16e-85	0.292755	0.315	0.164	5.15e-81	2
RP11-123O10.4	1.1e-84	0.345832	0.388	0.219	2.61e-80	2
SDCBP	2.35e-83	0.261939	0.805	0.617	5.62e-79	2
ARHGAP24	5.51e-83	0.323894	0.532	0.34	1.32e-78	2
CNTNAP3	5.68e-82	0.289177	0.261	0.125	1.36e-77	2
EMP2	7.49e-82	0.298686	0.339	0.184	1.79e-77	2
EYA2	1.38e-81	0.289187	0.497	0.309	3.3e-77	2
IFITM2	1.47e-80	0.379985	0.424	0.26	3.5e-76	2
GHR	3.23e-79	0.354369	0.482	0.301	7.71e-75	2
NEO1	3.55e-79	0.271849	0.369	0.208	8.48e-75	2
SYNE2	6.05e-79	0.276489	0.543	0.355	1.44e-74	2
TBC1D5	6.93e-79	0.296422	0.432	0.261	1.66e-74	2
WFDC2	3.35e-78	0.504889	0.254	0.125	8.01e-74	2
STAC2	7.6e-78	0.32074	0.31	0.166	1.81e-73	2
EXOC4	7.97e-78	0.27243	0.491	0.313	1.9e-73	2
ARL6IP5	5.11e-77	0.29769	0.495	0.318	1.22e-72	2
MAML3	9.58e-76	0.30158	0.483	0.307	2.29e-71	2
PTPRG	2.12e-75	0.288658	0.733	0.55	5.06e-71	2
PBX1	3.4e-75	0.264561	0.395	0.23	8.13e-71	2
ANTXR1	5.47e-75	0.261248	0.448	0.276	1.31e-70	2
TGFBR3	1.58e-74	0.312491	0.587	0.4	3.76e-70	2
S100A14	7.93e-74	0.275083	0.677	0.488	1.89e-69	2
ZMYND8	2.8e-72	0.258294	0.51	0.328	6.69e-68	2
RAB13	6.48e-72	0.271882	0.526	0.349	1.55e-67	2
BICC1	3.54e-71	0.294736	0.567	0.381	8.46e-67	2
DIAPH2	6.83e-71	0.299284	0.358	0.208	1.63e-66	2
PRKCE	2.04e-70	0.26064	0.463	0.291	4.88e-66	2
ZNF385D	7.34e-69	0.264723	0.392	0.235	1.75e-64	2
HIVEP3	9.26e-69	0.253587	0.519	0.342	2.21e-64	2
PRKD1	1.27e-68	0.316356	0.436	0.273	3.03e-64	2
EFNA5	5.49e-68	0.278379	0.552	0.375	1.31e-63	2
ZNF608	4.21e-67	0.251154	0.398	0.239	1.01e-62	2
FAM189A2	9.96e-67	0.272098	0.432	0.268	2.38e-62	2
FAM65B	3.08e-66	0.374192	0.256	0.134	7.36e-62	2
PAK3	5e-66	0.292188	0.311	0.174	1.19e-61	2
TEX14	8.06e-66	0.448809	0.44	0.286	1.92e-61	2
GRIP1	3.81e-65	0.272683	0.305	0.171	9.1e-61	2
TRABD2B	1.43e-64	0.301889	0.345	0.204	3.42e-60	2
NDUFB1	1.95e-63	0.255918	0.455	0.292	4.65e-59	2
CTNNB1	1.75e-61	0.300076	0.725	0.572	4.18e-57	2
TIMP1	4.41e-61	0.323175	0.316	0.184	1.05e-56	2
CCDC91	1.41e-59	0.266689	0.357	0.219	3.36e-55	2
SCPEP1	4.01e-59	0.264088	0.309	0.182	9.57e-55	2
TP63	3.3e-56	0.276804	0.387	0.246	7.87e-52	2
CLDN11	2.19e-51	0.253995	0.513	0.364	5.23e-47	2
PIK3C2G	1.02e-50	0.254587	0.327	0.201	2.42e-46	2
IFITM3	4.38e-50	0.400027	0.462	0.332	1.05e-45	2
LINC-PINT	7.41e-50	0.260255	0.635	0.488	1.77e-45	2
NPAS3	5.08e-49	0.288826	0.282	0.17	1.21e-44	2
S100A6	3.12e-45	0.352458	0.407	0.28	7.45e-41	2
MT1E	2.75e-42	0.439581	0.417	0.3	6.57e-38	2
NNMT	2.18e-31	0.317678	0.541	0.432	5.2e-27	2
H3F3B	3.87e-31	0.316266	0.536	0.429	9.24e-27	2
MT2A	9.89e-31	0.370663	0.677	0.555	2.36e-26	2
CYR61	0	1.95037	0.525	0.126	0	3
CRIM1	0	1.20374	0.815	0.486	0	3
FAM126A	0	1.19671	0.878	0.553	0	3
CREB5	0	1.16253	0.717	0.305	0	3
KRT17	0	1.15454	0.39	0.119	0	3
SSR3	0	1.1138	0.909	0.698	0	3
GCLM	0	1.11017	0.836	0.543	0	3
SYNPO2	0	1.09155	0.641	0.319	0	3
ADAMTS1	0	1.09011	0.346	0.07	0	3
TRIO	0	1.06457	0.885	0.602	0	3
CD200	0	1.05876	0.673	0.333	0	3
CALD1	0	1.05056	0.975	0.855	0	3
SELK	0	1.02034	0.84	0.675	0	3
THBS1	0	1.02005	0.403	0.12	0	3
DDX21	0	1.01174	0.849	0.629	0	3
ATP13A3	0	1.00981	0.574	0.263	0	3
AMIGO2	0	0.97844	0.501	0.156	0	3
TAF1D	0	0.960819	0.532	0.23	0	3
SLMAP	0	0.960601	0.813	0.593	0	3
FEZ2	0	0.956645	0.635	0.328	0	3
TES	0	0.943018	0.677	0.358	0	3
GADD45A	0	0.938854	0.385	0.107	0	3
PSG4	0	0.919925	0.308	0.059	0	3
PABPC1	0	0.900003	0.891	0.744	0	3
ZFAS1	0	0.887395	0.955	0.866	0	3
MORF4L2	0	0.800149	0.929	0.779	0	3
MYL12A	0	0.642031	0.947	0.873	0	3
MAP2	7.78e-305	0.907197	0.452	0.167	1.86e-300	3
EXT1	7.38e-294	0.823756	0.834	0.646	1.76e-289	3
PALLD	2.95e-289	0.800356	0.717	0.483	7.05e-285	3
DMD	1.42e-288	0.812459	0.826	0.644	3.39e-284	3
LIMA1	1.08e-281	0.778508	0.769	0.538	2.58e-277	3
CYCS	1.17e-274	0.857874	0.744	0.533	2.79e-270	3
HSPA5	2.18e-274	0.903529	0.643	0.38	5.21e-270	3
USP53	2.72e-269	1.04505	0.647	0.389	6.5e-265	3
CALU	2.64e-260	0.72889	0.724	0.506	6.31e-256	3
OSER1	2.26e-259	0.872572	0.599	0.342	5.39e-255	3
MKL1	6.31e-258	0.918568	0.693	0.449	1.51e-253	3
HNRNPC	3.76e-254	0.599558	0.885	0.777	8.99e-250	3
GPC5	5.35e-253	1.1962	0.421	0.16	1.28e-248	3
KRT14	4.17e-251	1.28403	0.496	0.231	9.95e-247	3
NEDD4L	5.22e-249	0.788822	0.699	0.473	1.25e-244	3
RASSF3	2.73e-247	0.855295	0.481	0.221	6.52e-243	3
SSBP2	1.24e-246	0.819431	0.733	0.537	2.96e-242	3
RBMS3	1.26e-246	0.69872	0.847	0.711	3.02e-242	3
SEMA3C	9.79e-236	0.8662	0.641	0.406	2.34e-231	3
TXNRD1	7.32e-233	0.695326	0.812	0.611	1.75e-228	3
DHFR	6.57e-232	0.753536	0.749	0.56	1.57e-227	3
ARF4	7.96e-231	0.728851	0.736	0.562	1.9e-226	3
SLC7A11	9.52e-231	0.911103	0.4	0.161	2.27e-226	3
MBNL2	1.07e-227	0.69499	0.724	0.528	2.56e-223	3
MID1	7.76e-226	1.06951	0.42	0.183	1.85e-221	3
ACTA2	3.13e-224	0.539478	0.922	0.729	7.48e-220	3
ARL13B	3.2e-219	0.76857	0.408	0.17	7.65e-215	3
FRMD6	4.19e-218	0.852727	0.688	0.482	1e-213	3
FAM13A	1.55e-215	0.799198	0.428	0.189	3.71e-211	3
PSME4	1.74e-210	0.763996	0.58	0.35	4.16e-206	3
CORO1C	4.64e-210	0.718444	0.397	0.168	1.11e-205	3
SLC20A2	1.54e-209	0.812917	0.576	0.354	3.68e-205	3
DST	2.2e-207	0.537909	0.966	0.915	5.24e-203	3
EIF2AK3	1.99e-205	0.780407	0.41	0.178	4.74e-201	3
TEAD1	4.81e-205	0.673496	0.649	0.42	1.15e-200	3
SETD5	4.05e-204	0.59731	0.741	0.566	9.67e-200	3
HSP90B1	1.05e-203	0.642815	0.793	0.649	2.5e-199	3
RBMS3-AS3	3.24e-201	0.709049	0.6	0.376	7.73e-197	3
ACTN4	6.21e-201	0.747127	0.6	0.378	1.48e-196	3
MYO1B	1.43e-198	0.771944	0.593	0.371	3.42e-194	3
MAP4K3	2.69e-194	0.74086	0.55	0.322	6.41e-190	3
HSP90AB1	7.25e-191	0.387975	0.98	0.966	1.73e-186	3
MIR4435-2HG	4.18e-189	0.713516	0.62	0.395	9.99e-185	3
ARHGEF28	1.84e-187	0.750842	0.527	0.3	4.4e-183	3
ARID5B	7.29e-187	0.820878	0.813	0.726	1.74e-182	3
IARS	8.19e-185	0.726612	0.486	0.261	1.96e-180	3
UBE2H	6.76e-183	0.629743	0.705	0.529	1.61e-178	3
RTN4	7.29e-183	0.63154	0.672	0.496	1.74e-178	3
SEC31A	1.68e-181	0.693274	0.552	0.34	4e-177	3
FERMT2	6.48e-181	0.730691	0.439	0.219	1.55e-176	3
KCNMA1	2.19e-178	0.93061	0.535	0.322	5.22e-174	3
SEC24D	1.94e-176	0.701199	0.474	0.257	4.63e-172	3
GNL3	1.01e-172	0.683764	0.552	0.341	2.41e-168	3
NEXN	3.47e-171	0.659632	0.334	0.135	8.28e-167	3
NPM1	1.45e-169	0.416287	0.933	0.887	3.45e-165	3
CCNI	9.82e-168	0.56265	0.745	0.615	2.35e-163	3
PDLIM5	1.61e-166	0.789796	0.572	0.379	3.85e-162	3
PAWR	5.64e-164	0.586071	0.676	0.51	1.35e-159	3
CAMTA1	1.93e-160	0.652093	0.556	0.357	4.6e-156	3
LAMC1	3.57e-160	0.580951	0.696	0.539	8.53e-156	3
IRS2	2.47e-158	0.721862	0.401	0.202	5.9e-154	3
TLE4	3.4e-158	0.823494	0.558	0.371	8.12e-154	3
NFASC	1.22e-157	0.682105	0.479	0.278	2.9e-153	3
SLC2A1	1.13e-156	0.551795	0.253	0.087	2.7e-152	3
HERPUD1	1.8e-154	0.693931	0.35	0.159	4.31e-150	3
CCSER1	1.83e-152	0.65104	0.59	0.391	4.36e-148	3
USP31	2.35e-151	0.683616	0.626	0.438	5.62e-147	3
CAV1	2.33e-148	0.637653	0.717	0.584	5.57e-144	3
GOLGA4	4.53e-147	0.558471	0.712	0.584	1.08e-142	3
ACTG2	5.57e-146	0.620691	0.768	0.585	1.33e-141	3
LRRFIP1	2.39e-144	0.680726	0.553	0.378	5.7e-140	3
AMD1	3.48e-141	0.602241	0.414	0.222	8.32e-137	3
LINC00152	3.49e-139	0.735842	0.382	0.196	8.33e-135	3
RBPMS	3.03e-138	0.426001	0.896	0.825	7.24e-134	3
CCNB1IP1	8.09e-138	0.546063	0.552	0.367	1.93e-133	3
MYL12B	4.25e-134	0.379788	0.898	0.859	1.01e-129	3
PTPN14	4.66e-130	0.537631	0.6	0.434	1.11e-125	3
LUZP1	6.55e-130	0.667462	0.464	0.286	1.57e-125	3
SAMD4A	1.27e-129	0.728267	0.464	0.279	3.03e-125	3
C1orf21	2.59e-129	0.598011	0.438	0.252	6.19e-125	3
NAV2	3.68e-127	0.530607	0.792	0.698	8.8e-123	3
FAM63B	2.6e-126	0.591232	0.323	0.153	6.2e-122	3
CD2AP	2.76e-125	0.616306	0.453	0.273	6.59e-121	3
UBASH3B	1.11e-123	0.640131	0.44	0.261	2.65e-119	3
IFRD1	2.35e-121	0.550824	0.349	0.175	5.62e-117	3
KIF13A	2.86e-121	0.665545	0.593	0.449	6.82e-117	3
FAM129A	3.8e-120	0.592576	0.668	0.524	9.08e-116	3
RPL22L1	1.02e-119	0.593493	0.764	0.66	2.43e-115	3
TJP1	1.91e-119	0.608708	0.417	0.245	4.56e-115	3
WBP5	1.6e-117	0.513011	0.762	0.671	3.82e-113	3
IPO7	3.96e-115	0.531283	0.399	0.226	9.45e-111	3
MAP4	1.21e-113	0.509854	0.645	0.509	2.89e-109	3
FLNB	5.21e-113	0.582801	0.431	0.253	1.24e-108	3
PKD2	3.95e-112	0.502213	0.763	0.687	9.44e-108	3
SH3BP5	7.41e-110	0.54302	0.26	0.112	1.77e-105	3
PUM3	4.63e-109	0.571004	0.49	0.329	1.1e-104	3
RSRC2	1.07e-108	0.576537	0.607	0.486	2.55e-104	3
GAN	1.78e-108	0.598065	0.513	0.348	4.26e-104	3
C2orf88	2.54e-108	0.522704	0.534	0.375	6.06e-104	3
KIAA0226L	6.77e-105	0.507569	0.261	0.117	1.62e-100	3
MSRB3	1.09e-104	0.55051	0.55	0.403	2.61e-100	3
SPOP	1.85e-103	0.735835	0.335	0.184	4.42e-99	3
RAI14	2.86e-103	0.66708	0.417	0.259	6.83e-99	3
POSTN	1.38e-100	0.568523	0.313	0.16	3.29e-96	3
RUVBL1	2.86e-100	0.505402	0.308	0.157	6.84e-96	3
KMT2A	2.88e-100	0.466276	0.544	0.389	6.89e-96	3
SERPINB5	8.57e-100	0.524562	0.546	0.409	2.05e-95	3
PIP5K1A	1.84e-99	0.507137	0.392	0.231	4.39e-95	3
RASAL2	3.5e-99	0.648465	0.42	0.265	8.35e-95	3
GLS	4.89e-97	0.552509	0.378	0.225	1.17e-92	3
MEF2A	5.23e-97	0.531638	0.501	0.349	1.25e-92	3
2006-03-01	1.71e-96	0.50047	0.491	0.34	4.08e-92	3
SARS	4.06e-96	0.541238	0.475	0.332	9.7e-92	3
DENND5A	1.35e-95	0.51529	0.431	0.269	3.23e-91	3
ILF2	1.45e-95	0.471735	0.601	0.481	3.46e-91	3
GALNT10	8.04e-94	0.530518	0.47	0.319	1.92e-89	3
PPP2CB	5.28e-93	0.514092	0.356	0.206	1.26e-88	3
SRPK2	5.73e-93	0.548773	0.502	0.362	1.37e-88	3
NOP58	1.54e-92	0.477811	0.381	0.227	3.68e-88	3
WWC2	6.3e-92	0.542707	0.357	0.208	1.5e-87	3
CMYA5	9.4e-91	0.651072	0.362	0.215	2.24e-86	3
PEAK1	1.02e-90	0.548442	0.438	0.288	2.43e-86	3
DENND4A	1.66e-90	0.500393	0.582	0.447	3.96e-86	3
RAB3GAP1	2.16e-90	0.562678	0.447	0.307	5.16e-86	3
LRRFIP2	6.82e-90	0.524582	0.427	0.275	1.63e-85	3
FNBP1L	1.9e-89	0.501923	0.456	0.306	4.55e-85	3
SMG1	1.81e-88	0.517141	0.382	0.235	4.33e-84	3
ENAH	2.26e-88	0.613311	0.382	0.241	5.4e-84	3
NHSL1	3.76e-88	0.556569	0.423	0.266	8.98e-84	3
MAGI1	1.3e-87	0.462053	0.721	0.636	3.1e-83	3
RASA2	2.15e-87	0.522706	0.528	0.391	5.14e-83	3
FAM208B	6.81e-87	0.480815	0.328	0.182	1.63e-82	3
GJA1	2.59e-86	0.526987	0.424	0.274	6.19e-82	3
RAB1A	4.02e-86	0.468818	0.504	0.368	9.6e-82	3
MBNL1	2.2e-85	0.438825	0.692	0.604	5.26e-81	3
RND3	2.42e-85	0.598919	0.513	0.373	5.79e-81	3
MTHFD2	3.34e-85	0.478864	0.476	0.334	7.96e-81	3
FGFR1	1.25e-84	0.542323	0.412	0.269	2.98e-80	3
CLK1	4.51e-84	0.506155	0.429	0.284	1.08e-79	3
2002-09-01	8.18e-84	0.514069	0.447	0.314	1.95e-79	3
HSPA9	1.58e-83	0.49406	0.423	0.283	3.77e-79	3
MME	1.29e-82	0.607366	0.435	0.3	3.07e-78	3
BIRC3	1.21e-81	0.759424	0.596	0.487	2.88e-77	3
UBC	1.87e-81	0.369629	0.972	0.96	4.47e-77	3
PLS3	1.35e-80	0.469636	0.555	0.439	3.23e-76	3
SLC38A1	2.82e-78	0.453539	0.63	0.543	6.72e-74	3
ITGA2	1.18e-77	0.465742	0.662	0.558	2.83e-73	3
NAA25	8.31e-77	0.483166	0.402	0.266	1.98e-72	3
ARHGAP29	1.36e-76	0.491496	0.386	0.248	3.25e-72	3
MACF1	2.39e-76	0.472367	0.669	0.592	5.72e-72	3
ABI1	3.88e-76	0.462767	0.498	0.371	9.25e-72	3
IQCJ-SCHIP1	1.15e-75	0.481018	0.3	0.169	2.76e-71	3
PICALM	7.15e-74	0.481456	0.561	0.464	1.71e-69	3
RSL1D1	1.42e-73	0.404101	0.63	0.539	3.39e-69	3
EIF4A2	1.57e-73	0.373251	0.805	0.768	3.76e-69	3
ACTN1	7.03e-73	0.488712	0.555	0.45	1.68e-68	3
CAMK2D	2.61e-72	0.519609	0.461	0.336	6.23e-68	3
MYLK	1.2e-71	0.318828	0.861	0.802	2.87e-67	3
GART	2.03e-71	0.462796	0.316	0.187	4.84e-67	3
TCF7L1	2.13e-71	0.485255	0.547	0.434	5.08e-67	3
TIMM17A	1.58e-70	0.472276	0.416	0.293	3.77e-66	3
WAC	2.23e-70	0.41803	0.589	0.492	5.31e-66	3
RP11-35J10.5	1.33e-69	0.652168	0.251	0.134	3.17e-65	3
RAPGEF2	4.38e-69	0.47283	0.427	0.301	1.05e-64	3
USP47	1.65e-68	0.452187	0.526	0.408	3.94e-64	3
QKI	8.33e-68	0.447845	0.511	0.398	1.99e-63	3
COPS2	3.37e-65	0.429168	0.417	0.297	8.06e-61	3
SMC5	6.16e-65	0.447617	0.535	0.429	1.47e-60	3
ARMC8	1.47e-64	0.428098	0.389	0.265	3.51e-60	3
MYH11	5.24e-64	0.596723	0.343	0.221	1.25e-59	3
RNMT	3.58e-63	0.486974	0.468	0.361	8.55e-59	3
NUP153	5.3e-63	0.423636	0.343	0.22	1.27e-58	3
MLLT4	3.78e-62	0.423852	0.307	0.188	9.03e-58	3
RAB18	7.97e-62	0.41317	0.405	0.289	1.9e-57	3
COPA	8.62e-62	0.455223	0.429	0.317	2.06e-57	3
CDH1	1.4e-61	0.426546	0.332	0.214	3.34e-57	3
LMOD1	1.67e-61	0.425243	0.336	0.215	3.99e-57	3
RAB11A	2.56e-61	0.43671	0.554	0.46	6.11e-57	3
HERC1	5.61e-61	0.424267	0.516	0.415	1.34e-56	3
TARS	5.74e-61	0.478294	0.357	0.243	1.37e-56	3
CDR2	9.53e-61	0.413575	0.268	0.153	2.27e-56	3
PPP1R12B	3.41e-60	0.523938	0.385	0.272	8.13e-56	3
FOXO3	2.47e-59	0.386886	0.585	0.488	5.89e-55	3
CACNB4	2.34e-58	0.488137	0.312	0.194	5.59e-54	3
TMEM165	3.27e-57	0.40588	0.445	0.335	7.81e-53	3
PCNX	4.15e-57	0.388866	0.552	0.463	9.91e-53	3
RSL24D1	7.86e-57	0.33784	0.731	0.696	1.88e-52	3
VIM	2.09e-56	0.389621	0.443	0.329	4.99e-52	3
EIF4E	5.16e-56	0.42091	0.477	0.382	1.23e-51	3
TNPO1	5.32e-56	0.434872	0.363	0.252	1.27e-51	3
FBXO42	9.71e-56	0.418025	0.277	0.166	2.32e-51	3
PUM1	3.45e-55	0.367401	0.583	0.509	8.24e-51	3
FBXW7	7.11e-55	0.417651	0.367	0.253	1.7e-50	3
SND1	9.72e-55	0.430535	0.466	0.369	2.32e-50	3
MAP7	5.41e-54	0.38537	0.426	0.315	1.29e-49	3
ARPP19	5.45e-54	0.400083	0.378	0.269	1.3e-49	3
GPBP1	1.01e-53	0.34534	0.57	0.488	2.42e-49	3
CLEC16A	3.41e-53	0.393819	0.425	0.314	8.13e-49	3
PTRF	2.29e-52	0.404144	0.362	0.255	5.47e-48	3
GRAMD3	1.2e-51	0.398551	0.525	0.437	2.86e-47	3
ERG	2.41e-51	0.417739	0.6	0.533	5.76e-47	3
TPM1	4.23e-51	0.339182	0.619	0.526	1.01e-46	3
EIF3A	6.77e-51	0.382002	0.438	0.338	1.62e-46	3
RAP1B	2.65e-50	0.388628	0.41	0.305	6.32e-46	3
MYO1E	3.96e-50	0.397009	0.575	0.5	9.46e-46	3
CAV2	4.17e-50	0.421172	0.32	0.216	9.95e-46	3
TOR1AIP2	7.29e-50	0.401531	0.32	0.215	1.74e-45	3
SH3PXD2A	8.03e-50	0.398004	0.387	0.279	1.92e-45	3
COG5	5.2e-49	0.40565	0.544	0.468	1.24e-44	3
NAA50	2.07e-48	0.364208	0.299	0.193	4.94e-44	3
MYH9	2.35e-48	0.371271	0.62	0.56	5.62e-44	3
TRA2A	5.53e-48	0.381318	0.466	0.375	1.32e-43	3
NRG1	7.33e-48	0.581109	0.409	0.31	1.75e-43	3
SH3D19	1.27e-47	0.395127	0.5	0.407	3.04e-43	3
MARS	2.46e-47	0.374963	0.308	0.205	5.88e-43	3
LINC00662	3.53e-46	0.491098	0.289	0.191	8.42e-42	3
ADAM9	3.71e-46	0.40155	0.29	0.192	8.85e-42	3
THOC2	4.1e-46	0.373092	0.55	0.484	9.78e-42	3
RPL41	1.38e-45	0.26352	0.966	0.951	3.3e-41	3
GARS	1.57e-45	0.382863	0.278	0.182	3.75e-41	3
ACTB	3.07e-45	0.331171	0.634	0.555	7.33e-41	3
SEC62	3.89e-45	0.316988	0.725	0.707	9.28e-41	3
MPZL1	8.76e-45	0.344353	0.594	0.534	2.09e-40	3
NR6A1	9.58e-45	0.431179	0.275	0.176	2.29e-40	3
ATP6V0A1	1.26e-44	0.393542	0.29	0.192	3.02e-40	3
SLC2A9	7.29e-44	0.4108	0.27	0.173	1.74e-39	3
RRAS2	1.05e-43	0.396351	0.282	0.185	2.5e-39	3
OSBPL9	1.33e-43	0.398327	0.47	0.384	3.18e-39	3
GALNT3	1.42e-43	0.361971	0.293	0.195	3.38e-39	3
LARGE	1.46e-43	0.472066	0.393	0.302	3.48e-39	3
TPM4	4.53e-43	0.368214	0.513	0.435	1.08e-38	3
PRELID3B	5.2e-43	0.391026	0.315	0.22	1.24e-38	3
HMOX1	5.43e-43	0.489707	0.27	0.172	1.3e-38	3
YTHDC1	1.06e-42	0.395429	0.284	0.189	2.52e-38	3
EIF3E	1.67e-42	0.304207	0.644	0.604	3.99e-38	3
SPCS2	2.43e-42	0.406817	0.476	0.41	5.8e-38	3
SQSTM1	3.07e-42	0.603723	0.49	0.41	7.32e-38	3
TNFAIP3	3.63e-42	0.504211	0.308	0.215	8.66e-38	3
RAD21	6.12e-42	0.406168	0.363	0.274	1.46e-37	3
KIF5B	1.92e-40	0.393324	0.251	0.163	4.57e-36	3
PDIA3	8e-40	0.38023	0.332	0.243	1.91e-35	3
PDXDC1	2.51e-39	0.337069	0.491	0.418	5.98e-35	3
LAMP2	2.85e-39	0.363839	0.336	0.248	6.81e-35	3
CNN3	3.41e-39	0.343024	0.324	0.231	8.14e-35	3
SH3RF1	6.5e-39	0.402735	0.34	0.25	1.55e-34	3
DIP2B	8.34e-39	0.39885	0.362	0.274	1.99e-34	3
SEC63	9.81e-39	0.372249	0.358	0.27	2.34e-34	3
HNRNPA1	1.77e-38	0.326329	0.835	0.838	4.22e-34	3
CHIC2	2.06e-38	0.355613	0.384	0.291	4.91e-34	3
HIVEP2	2.89e-38	0.355185	0.415	0.325	6.89e-34	3
SOX4	4.93e-38	0.414999	0.678	0.638	1.18e-33	3
PJA2	7.47e-38	0.368572	0.299	0.211	1.78e-33	3
MYOF	2.02e-37	0.343842	0.637	0.59	4.83e-33	3
ESYT2	3.31e-37	0.393952	0.288	0.198	7.91e-33	3
CTNNAL1	7.33e-37	0.346997	0.273	0.185	1.75e-32	3
MICAL3	1.09e-36	0.351521	0.39	0.303	2.6e-32	3
VCL	1.69e-36	0.36592	0.44	0.364	4.03e-32	3
STAT3	7.14e-36	0.324476	0.572	0.531	1.7e-31	3
SHROOM3	7.62e-36	0.43937	0.273	0.189	1.82e-31	3
FHOD3	1.35e-35	0.328175	0.573	0.514	3.22e-31	3
CAPN2	3.51e-35	0.375443	0.285	0.202	8.39e-31	3
ARHGAP5	2.13e-34	0.376104	0.471	0.409	5.09e-30	3
SCFD1	2.84e-34	0.365629	0.368	0.287	6.78e-30	3
PPP1R12A	3.66e-34	0.349543	0.489	0.425	8.73e-30	3
RPS6KA3	3.71e-34	0.388682	0.415	0.339	8.87e-30	3
FAM60A	4.17e-34	0.361853	0.424	0.354	9.95e-30	3
MAP1B	3.61e-33	0.3649	0.344	0.259	8.62e-29	3
CBLB	3.93e-33	0.33369	0.501	0.432	9.39e-29	3
RNF149	6.38e-33	0.324424	0.275	0.192	1.52e-28	3
GLIPR1	8.47e-33	0.315355	0.451	0.37	2.02e-28	3
PPP2R2A	1.11e-32	0.318986	0.358	0.275	2.65e-28	3
STX12	2e-32	0.373474	0.297	0.217	4.78e-28	3
AFTPH	2.14e-32	0.354924	0.256	0.177	5.11e-28	3
LYST	2.14e-32	0.373969	0.423	0.35	5.12e-28	3
SEC23A	5.5e-32	0.353167	0.256	0.178	1.31e-27	3
PPFIBP1	9.23e-32	0.331276	0.465	0.406	2.2e-27	3
PHF20	1.35e-31	0.346737	0.396	0.322	3.22e-27	3
LSM14A	3.4e-31	0.328969	0.439	0.373	8.12e-27	3
CLINT1	6.35e-31	0.301212	0.281	0.2	1.52e-26	3
SNHG8	1.24e-30	0.456814	0.282	0.211	2.95e-26	3
C4orf3	2.05e-30	0.370035	0.531	0.492	4.9e-26	3
DCP1A	3.05e-30	0.322436	0.34	0.266	7.28e-26	3
PKP4	1.53e-29	0.324019	0.46	0.399	3.64e-25	3
RPL7L1	2.72e-29	0.34011	0.397	0.334	6.49e-25	3
PAMR1	3.56e-29	0.403298	0.339	0.266	8.51e-25	3
TAX1BP1	3.93e-29	0.265309	0.608	0.579	9.37e-25	3
PIK3C2A	4.46e-29	0.314094	0.412	0.344	1.06e-24	3
USP15	4.73e-29	0.334475	0.362	0.291	1.13e-24	3
UBR4	5.11e-29	0.321219	0.363	0.29	1.22e-24	3
SLK	6.86e-29	0.341283	0.267	0.194	1.64e-24	3
NPC1	1.06e-28	0.280317	0.552	0.508	2.52e-24	3
YARS	1.19e-28	0.318439	0.36	0.289	2.84e-24	3
LHFP	1.47e-28	0.360668	0.266	0.189	3.5e-24	3
PITPNB	1.86e-28	0.315687	0.422	0.36	4.44e-24	3
USP32	7.73e-28	0.312738	0.38	0.309	1.85e-23	3
YWHAG	2.62e-27	0.309376	0.29	0.217	6.26e-23	3
MPRIP	2.7e-27	0.324107	0.254	0.182	6.45e-23	3
ITGB1	3.64e-27	0.269196	0.659	0.646	8.69e-23	3
AMOTL1	1.67e-26	0.319037	0.286	0.215	3.98e-22	3
NUP98	2.66e-26	0.287656	0.266	0.194	6.36e-22	3
NFE2L2	3.08e-26	0.251271	0.56	0.524	7.36e-22	3
ZC3H15	3.51e-26	0.316662	0.346	0.279	8.39e-22	3
HNRNPDL	4.08e-26	0.336487	0.306	0.238	9.74e-22	3
KHDRBS1	4.7e-26	0.325031	0.355	0.29	1.12e-21	3
SERP1	6.35e-26	0.298062	0.278	0.206	1.52e-21	3
ATXN2	8.45e-26	0.312179	0.352	0.285	2.02e-21	3
KANK1	9.63e-26	0.328668	0.401	0.337	2.3e-21	3
ZCCHC11	1.56e-25	0.283228	0.407	0.343	3.72e-21	3
AC058791.1	1.64e-25	0.348669	0.293	0.224	3.92e-21	3
RNF169	1.89e-25	0.308484	0.264	0.193	4.52e-21	3
MSMO1	1.91e-25	0.337168	0.361	0.298	4.55e-21	3
SPEN	2.65e-25	0.313788	0.34	0.272	6.33e-21	3
ARIH1	7.07e-25	0.285979	0.437	0.378	1.69e-20	3
SBF2	9.89e-25	0.284194	0.624	0.607	2.36e-20	3
GNAQ	1.19e-24	0.318311	0.488	0.45	2.85e-20	3
RHOQ	1.4e-24	0.259565	0.329	0.256	3.35e-20	3
KIF1B	3.65e-24	0.284169	0.455	0.399	8.71e-20	3
CAP1	5.02e-24	0.252527	0.551	0.52	1.2e-19	3
ZNF644	5.18e-24	0.338274	0.352	0.292	1.24e-19	3
PPP6R3	5.87e-24	0.283487	0.445	0.391	1.4e-19	3
TPM2	7.34e-24	0.30978	0.261	0.193	1.75e-19	3
LINC01060	7.82e-24	0.66671	0.337	0.275	1.87e-19	3
VPS13A	1.51e-23	0.334594	0.295	0.231	3.6e-19	3
BRIX1	1.91e-23	0.284684	0.271	0.205	4.57e-19	3
AFF4	2.02e-23	0.286121	0.392	0.333	4.83e-19	3
KLF6	8.93e-23	0.335281	0.299	0.235	2.13e-18	3
LGR4	1.51e-22	0.327465	0.491	0.442	3.59e-18	3
SEC24B	1.76e-22	0.291981	0.372	0.314	4.19e-18	3
RASSF8	2.26e-22	0.299713	0.493	0.451	5.41e-18	3
CCNL1	2.67e-22	0.267223	0.357	0.294	6.38e-18	3
HIBCH	3.12e-22	0.331177	0.458	0.419	7.46e-18	3
GTPBP4	5.74e-22	0.273554	0.278	0.214	1.37e-17	3
CHD2	1.01e-21	0.280905	0.317	0.252	2.4e-17	3
ASAP1	4.23e-21	0.261413	0.523	0.493	1.01e-16	3
CYLD	7.23e-21	0.275386	0.253	0.19	1.73e-16	3
AHR	7.6e-21	0.282642	0.251	0.189	1.82e-16	3
BCLAF1	1.22e-20	0.252082	0.473	0.43	2.91e-16	3
XBP1	3.39e-20	0.273585	0.272	0.212	8.09e-16	3
RAB2A	9.24e-20	0.288848	0.387	0.34	2.21e-15	3
CSRP1	1.18e-19	0.300829	0.345	0.29	2.81e-15	3
RAB7A	1.25e-19	0.287375	0.362	0.313	2.99e-15	3
COBLL1	2.8e-19	0.326428	0.275	0.22	6.69e-15	3
RCC1	3.62e-19	0.291882	0.311	0.252	8.64e-15	3
NARS	3.88e-19	0.344368	0.474	0.459	9.25e-15	3
UFM1	5.02e-19	0.257315	0.337	0.281	1.2e-14	3
CALR	8.82e-19	0.328581	0.316	0.263	2.11e-14	3
EIF1AX	9.59e-19	0.26083	0.268	0.213	2.29e-14	3
P4HA1	1.32e-18	0.330329	0.291	0.235	3.15e-14	3
FSTL1	2.4e-18	0.254605	0.264	0.207	5.73e-14	3
TAGLN	2.55e-18	0.522531	0.274	0.215	6.09e-14	3
ASPH	3.19e-18	0.296423	0.329	0.278	7.62e-14	3
RLF	5.48e-18	0.269546	0.331	0.276	1.31e-13	3
BRD2	2e-17	0.267409	0.267	0.216	4.78e-13	3
ATF4	3.96e-17	0.273249	0.406	0.369	9.47e-13	3
ITGA6	4.71e-17	0.295859	0.399	0.36	1.12e-12	3
UBE3A	6.94e-17	0.269463	0.298	0.248	1.66e-12	3
ARL8B	1.24e-16	0.259379	0.254	0.201	2.96e-12	3
ATP1B3	1.37e-16	0.272075	0.299	0.249	3.28e-12	3
PUM2	2.14e-16	0.273699	0.357	0.317	5.11e-12	3
DNAJB6	3.55e-16	0.287668	0.355	0.317	8.48e-12	3
AGO3	3.71e-16	0.253437	0.357	0.31	8.86e-12	3
TENM2	5.19e-16	0.435627	0.261	0.213	1.24e-11	3
MTDH	1.31e-15	0.263456	0.395	0.359	3.12e-11	3
SEMA5A	1.66e-15	0.321123	0.377	0.34	3.97e-11	3
AAK1	1.81e-15	0.274284	0.297	0.248	4.32e-11	3
C9orf3	2.02e-15	0.270119	0.356	0.312	4.83e-11	3
G3BP1	2.81e-15	0.250384	0.288	0.242	6.7e-11	3
STC2	3.28e-15	0.294151	0.365	0.319	7.83e-11	3
BAZ1A	3.64e-15	0.25389	0.321	0.275	8.69e-11	3
NCL	1.06e-14	0.284899	0.391	0.356	2.53e-10	3
ABCE1	2.3e-14	0.253038	0.254	0.208	5.49e-10	3
GBE1	6.83e-14	0.410385	0.356	0.321	1.63e-09	3
AC016831.7	1.1e-13	0.265261	0.329	0.289	2.64e-09	3
ATRN	8.96e-13	0.273057	0.316	0.275	2.14e-08	3
PELI1	9.3e-13	0.261764	0.371	0.341	2.22e-08	3
EIF1	1.13e-12	0.321007	0.423	0.38	2.69e-08	3
RNF144B	2.6e-12	0.294335	0.283	0.24	6.2e-08	3
ROCK2	1.86e-10	0.398284	0.357	0.329	4.45e-06	3
CLIP1	3.32e-10	0.278203	0.377	0.353	7.93e-06	3
PLPP1	1.68e-09	0.291369	0.329	0.307	4.01e-05	3
HILPDA	3.59e-08	0.340148	0.334	0.304	0.000858151	3
CTBP2	4.16e-07	0.269056	0.252	0.228	0.00994237	3
INPP1	0.000142582	0.33108	0.265	0.256	1	3
GNG12	0.00553009	0.295821	0.289	0.29	1	3
MYLK	0	0.877584	0.972	0.785	0	4
FMO2	0	0.771204	0.384	0.076	0	4
SAA1	5.86e-263	0.572923	0.999	0.976	1.4e-258	4
CARMN	3.51e-259	0.611359	0.376	0.113	8.38e-255	4
CRYAB	8.16e-198	0.562251	0.79	0.5	1.95e-193	4
TPM1	1.36e-194	0.501093	0.799	0.498	3.26e-190	4
LMOD1	1.05e-178	0.405683	0.47	0.194	2.51e-174	4
GTF2H5	8.92e-172	0.392033	0.46	0.194	2.13e-167	4
NDUFA4	3.1e-163	0.358444	0.953	0.766	7.4e-159	4
SAA2-SAA4	6.59e-163	0.475591	0.703	0.401	1.57e-158	4
NPC2	4.11e-153	0.418369	0.908	0.653	9.82e-149	4
SYNM	7.87e-149	0.363472	0.47	0.212	1.88e-144	4
SFRP1	9.13e-149	0.408119	0.814	0.544	2.18e-144	4
CCL2	4.37e-147	0.44821	0.91	0.699	1.04e-142	4
RPS27L	1.19e-141	0.40144	0.731	0.45	2.85e-137	4
RP5-1198O20.4	7.09e-138	0.336835	0.567	0.285	1.69e-133	4
PPIA	8.21e-138	0.320537	0.965	0.827	1.96e-133	4
STC2	1.94e-137	0.348518	0.569	0.287	4.64e-133	4
MME	1.07e-134	0.357143	0.554	0.282	2.55e-130	4
ADH5	1.02e-132	0.368813	0.62	0.344	2.44e-128	4
VAMP8	1.98e-128	0.331068	0.882	0.628	4.73e-124	4
MT-CO2	2.43e-128	0.295778	0.996	0.976	5.81e-124	4
UQCR10	5.76e-123	0.362657	0.669	0.407	1.38e-118	4
SRP14	9.95e-121	0.304953	0.958	0.824	2.38e-116	4
NTN4	7.6e-118	0.339626	0.313	0.128	1.81e-113	4
EFEMP1	1.72e-116	0.297456	0.314	0.129	4.11e-112	4
SLC35F3	5.12e-115	0.306381	0.346	0.149	1.22e-110	4
IGFBP3	6.69e-115	0.476924	0.682	0.443	1.6e-110	4
TUBA1A	6.27e-111	0.354935	0.62	0.363	1.5e-106	4
FBXO32	2.68e-109	0.309018	0.949	0.768	6.41e-105	4
DBI	4.61e-109	0.31165	0.786	0.523	1.1e-104	4
S100A11	2.04e-108	0.258931	0.947	0.741	4.88e-104	4
ACTB	4.83e-107	0.344123	0.778	0.533	1.15e-102	4
MT-ND5	1.28e-106	0.271897	0.989	0.92	3.05e-102	4
EGFLAM	3.01e-106	0.298784	0.332	0.145	7.18e-102	4
COX7A2	5.78e-103	0.282874	0.899	0.713	1.38e-98	4
EIF4E2	8.14e-102	0.283803	0.532	0.29	1.94e-97	4
ANXA3	3.32e-101	0.298577	0.522	0.284	7.92e-97	4
CTSB	9.75e-99	0.322633	0.44	0.229	2.33e-94	4
TENM2	4e-97	0.260204	0.395	0.193	9.55e-93	4
MRPS21	1.58e-96	0.27791	0.679	0.417	3.78e-92	4
ATP5L	1.38e-95	0.280823	0.894	0.719	3.3e-91	4
FAM210B	2.44e-95	0.265495	0.347	0.163	5.84e-91	4
ATP5E	2.55e-95	0.291495	0.714	0.452	6.08e-91	4
NOP10	3.11e-95	0.280229	0.771	0.518	7.43e-91	4
TACSTD2	9.69e-95	0.283505	0.752	0.491	2.31e-90	4
DNAJB11	1.53e-94	0.288474	0.444	0.235	3.65e-90	4
TP63	3.24e-94	0.292058	0.456	0.24	7.73e-90	4
PAMR1	1.62e-93	0.276634	0.466	0.246	3.88e-89	4
TUBA1B	6.67e-93	0.332905	0.749	0.529	1.59e-88	4
ANK3	1.44e-92	0.277122	0.554	0.314	3.45e-88	4
SHFM1	5.48e-92	0.272898	0.854	0.63	1.31e-87	4
IFITM2	1.09e-91	0.329339	0.47	0.258	2.6e-87	4
COX6B1	1.51e-91	0.275297	0.816	0.576	3.6e-87	4
S100A13	2.18e-89	0.266087	0.508	0.284	5.2e-85	4
LTBP2	3.36e-89	0.250439	0.359	0.172	8.02e-85	4
TIMP3	3.41e-89	0.346326	0.403	0.208	8.13e-85	4
ATP5G1	5.44e-89	0.274398	0.588	0.351	1.3e-84	4
ATP6V0E1	7.78e-89	0.277211	0.882	0.702	1.86e-84	4
ARPC3	2.08e-88	0.272181	0.781	0.543	4.97e-84	4
PSMB7	2.95e-88	0.254498	0.795	0.552	7.04e-84	4
LDHB	1.78e-87	0.300163	0.87	0.698	4.24e-83	4
FHIT	5.44e-87	0.291768	0.496	0.277	1.3e-82	4
COX6C	7.33e-87	0.253253	0.869	0.647	1.75e-82	4
DYNLT1	2e-86	0.262773	0.773	0.529	4.76e-82	4
CSTA	2.7e-85	0.287631	0.483	0.27	6.44e-81	4
RIN2	4.89e-84	0.26943	0.531	0.304	1.17e-79	4
SSBP1	9.73e-83	0.25758	0.63	0.39	2.32e-78	4
FDPS	1.63e-82	0.294963	0.558	0.336	3.89e-78	4
ATP5J	8.95e-81	0.274228	0.754	0.523	2.14e-76	4
POMP	8.47e-80	0.257233	0.871	0.668	2.02e-75	4
PLXDC2	1.57e-79	0.251631	0.833	0.587	3.76e-75	4
NSMCE1	3.08e-76	0.250224	0.536	0.318	7.36e-72	4
BRINP1	3.73e-76	0.257356	0.442	0.246	8.91e-72	4
ACTA2	8.36e-75	0.359722	0.891	0.735	2e-70	4
BHLHE41	7.12e-74	0.268623	0.418	0.233	1.7e-69	4
PLPP3	3.24e-68	0.251582	0.322	0.168	7.73e-64	4
TAGLN	1.87e-42	0.259499	0.34	0.205	4.48e-38	4
TNFAIP6	0	0.859442	0.562	0.203	0	5
CXCL8	4.89e-270	1.49873	0.431	0.144	1.17e-265	5
MTHFD2L	5.81e-268	0.790402	0.558	0.235	1.39e-263	5
SOD2	7.65e-223	0.521538	0.992	0.903	1.83e-218	5
SAT1	1.12e-204	0.914784	0.949	0.857	2.68e-200	5
IL1B	5.4e-178	1.11724	0.285	0.089	1.29e-173	5
PSTPIP2	7.96e-132	0.484162	0.615	0.364	1.9e-127	5
SDC4	2.04e-122	0.567662	0.381	0.178	4.88e-118	5
TNFAIP8	3.52e-121	0.445836	0.307	0.125	8.41e-117	5
FAM177B	1.45e-120	0.47681	0.81	0.554	3.46e-116	5
FGF1	2.84e-115	0.441565	0.414	0.206	6.78e-111	5
SGPP2	1.59e-110	0.386297	0.304	0.127	3.79e-106	5
NDRG1	6.27e-96	0.433882	0.489	0.278	1.5e-91	5
GHR	7.3e-85	0.523506	0.498	0.307	1.74e-80	5
ICAM1	5.26e-84	0.375346	0.555	0.347	1.26e-79	5
SAA1	1.05e-83	0.3111	0.995	0.977	2.51e-79	5
LAMC2	1.04e-77	0.34792	0.621	0.424	2.49e-73	5
ADAMTS9	1.43e-77	0.448127	0.507	0.309	3.42e-73	5
TM4SF1	2.02e-77	0.429813	0.792	0.635	4.82e-73	5
RNF144B	1.01e-74	0.375033	0.395	0.225	2.41e-70	5
KIAA1217	1.21e-73	0.303967	0.89	0.748	2.88e-69	5
PDE4B	1.94e-73	0.440846	0.398	0.225	4.64e-69	5
ZMYND8	2.23e-71	0.315732	0.525	0.334	5.33e-67	5
TNC	8.78e-71	0.427154	0.597	0.412	2.1e-66	5
NAMPT	3.49e-70	0.343735	0.462	0.282	8.33e-66	5
F3	1.41e-69	0.335984	0.38	0.212	3.37e-65	5
MAST4	8.88e-67	0.355048	0.695	0.516	2.12e-62	5
SAA2-SAA4	9.66e-66	0.322827	0.613	0.418	2.31e-61	5
CCL2	2.34e-65	0.685818	0.817	0.715	5.59e-61	5
SLC12A2	4.16e-62	0.357742	0.454	0.29	9.92e-58	5
CLMP	4.64e-62	0.293904	0.772	0.599	1.11e-57	5
FTH1	8.05e-60	0.347072	0.92	0.863	1.92e-55	5
PDZRN3	1.08e-59	0.361566	0.443	0.284	2.58e-55	5
IFNAR2	1.32e-56	0.273194	0.354	0.203	3.14e-52	5
ZCCHC17	2.62e-56	0.318921	0.535	0.373	6.24e-52	5
S100A2	2.88e-56	0.668272	0.559	0.407	6.88e-52	5
SRPK1	4.03e-54	0.256856	0.621	0.442	9.62e-50	5
IGFBP3	2.06e-49	0.668564	0.575	0.461	4.92e-45	5
RND3	2.5e-49	0.357866	0.526	0.374	5.98e-45	5
MT2A	2.89e-48	0.346836	0.708	0.556	6.9e-44	5
S100A14	8.91e-48	0.301934	0.658	0.5	2.13e-43	5
SDK1	3.33e-47	0.268005	0.477	0.32	7.96e-43	5
TBC1D9	2.4e-46	0.282096	0.63	0.466	5.73e-42	5
SGK1	1.85e-45	0.315851	0.515	0.369	4.42e-41	5
HILPDA	1.67e-44	0.346191	0.432	0.29	3.99e-40	5
HIVEP1	4.73e-44	0.251608	0.396	0.255	1.13e-39	5
LAMB3	1.64e-43	0.255839	0.386	0.247	3.91e-39	5
S100A6	2.48e-39	0.54619	0.414	0.285	5.92e-35	5
AIM1	4.5e-38	0.327037	0.527	0.394	1.07e-33	5
AKR1B1	1.78e-37	0.359903	0.326	0.211	4.25e-33	5
IER3	3.52e-37	0.269389	0.476	0.339	8.41e-33	5
SULF1	6.22e-34	0.403309	0.322	0.214	1.48e-29	5
TIMP1	4.8e-16	0.911802	0.265	0.197	1.15e-11	5
LGALS1	3.64e-12	0.272839	0.318	0.255	8.7e-08	5
MALAT1	1.3e-120	0.727872	1	1	3.1e-116	6
NEAT1	5.22e-74	0.550295	1	0.998	1.25e-69	6
MT-ND3	2.19e-55	0.483386	0.913	0.997	5.24e-51	6
FTX	8.11e-48	0.632312	0.878	0.876	1.94e-43	6
MED13L	1.3e-40	0.640827	0.804	0.785	3.11e-36	6
TSHZ2	5.91e-40	0.53712	0.922	0.905	1.41e-35	6
XIST	4.37e-39	0.780359	0.719	0.695	1.04e-34	6
FNDC3B	7.1e-38	0.585817	0.873	0.898	1.7e-33	6
LPP	4.06e-36	0.485964	0.929	0.941	9.68e-32	6
MT-CO3	2.08e-33	0.288865	0.931	0.999	4.97e-29	6
KIAA1217	3.04e-27	0.590355	0.775	0.766	7.26e-23	6
INADL	2.35e-24	0.473043	0.813	0.856	5.62e-20	6
PLXDC2	3.89e-23	0.656529	0.655	0.62	9.29e-19	6
N4BP2L2	9.66e-23	0.546176	0.726	0.757	2.31e-18	6
NFIB	2.34e-21	0.416663	0.902	0.944	5.58e-17	6
FBXO32	3.05e-21	0.607868	0.791	0.793	7.28e-17	6
RP4-678D15.1	3.77e-20	0.7197	0.61	0.583	9.01e-16	6
VMP1	6.61e-20	0.559068	0.713	0.781	1.58e-15	6
SPIDR	5.17e-19	0.511875	0.724	0.747	1.23e-14	6
ARHGAP26	8.27e-18	0.53104	0.722	0.733	1.97e-13	6
SVIL	8.81e-18	0.432141	0.797	0.843	2.1e-13	6
USP34	7.67e-16	0.607837	0.61	0.65	1.83e-11	6
TCF12	8.1e-16	0.63306	0.557	0.546	1.93e-11	6
PARD3	1.18e-15	0.500053	0.713	0.791	2.81e-11	6
TRPS1	8.81e-15	0.686843	0.541	0.521	2.1e-10	6
DTNB	1.76e-14	0.600295	0.615	0.625	4.21e-10	6
ZBTB20	1.82e-14	0.567024	0.617	0.634	4.34e-10	6
EIF4G3	4.32e-14	0.534438	0.612	0.646	1.03e-09	6
LRBA	8.57e-14	0.651466	0.521	0.504	2.05e-09	6
SORBS1	1.01e-13	0.455311	0.746	0.797	2.4e-09	6
TANC2	1.53e-13	0.763243	0.452	0.384	3.66e-09	6
CASC15	5.8e-13	0.528808	0.626	0.658	1.39e-08	6
PLEKHA5	2.9e-11	0.549236	0.608	0.655	6.94e-07	6
ITPR2	1.28e-10	0.578447	0.483	0.459	3.06e-06	6
ZFAND3	2.17e-10	0.483341	0.617	0.686	5.19e-06	6
CBLB	3.23e-10	0.655346	0.472	0.441	7.72e-06	6
FOXP1	2.11e-09	0.477978	0.699	0.801	5.03e-05	6
PNISR	2.79e-09	0.363246	0.722	0.834	6.67e-05	6
DMD	2.89e-09	0.447674	0.63	0.671	6.9e-05	6
XKR6	3.32e-09	0.568969	0.443	0.414	7.93e-05	6
PTPRG	5.46e-09	0.587364	0.563	0.581	0.000130276	6
DOCK4	1.39e-08	0.543006	0.517	0.526	0.000331652	6
NF1	1.49e-08	0.588307	0.497	0.52	0.0003555	6
SLC4A7	1.52e-08	0.872746	0.339	0.287	0.000363672	6
PTK2	1.65e-08	0.554738	0.508	0.534	0.000392856	6
BIRC6	2.19e-08	0.591236	0.483	0.516	0.000523978	6
PKD2	3.89e-08	0.441004	0.635	0.699	0.000928264	6
MAGI1	4.73e-08	0.45642	0.584	0.649	0.00113022	6
PCNX	5.67e-08	0.57764	0.47	0.476	0.00135395	6
WWOX	7.02e-08	0.656738	0.492	0.477	0.00167586	6
CCSER1	1.12e-07	0.562213	0.45	0.419	0.00268156	6
RBPMS	1.64e-07	0.373379	0.746	0.837	0.00390744	6
PDE7A	2.29e-07	0.638655	0.432	0.435	0.00547167	6
ELL2	2.37e-07	0.515537	0.55	0.601	0.00565948	6
UBE2E2	3.13e-07	0.596582	0.414	0.396	0.00746505	6
AKT3	3.76e-07	0.538435	0.461	0.463	0.00896829	6
IL4R	8.21e-07	0.564695	0.461	0.469	0.0195917	6
ARHGAP24	9.33e-07	0.607042	0.408	0.371	0.0222654	6
SMYD3	1.58e-06	0.57207	0.321	0.272	0.0376877	6
COL4A5	1.74e-06	0.611638	0.341	0.309	0.0416144	6
RBMS3	2.3e-06	0.447067	0.639	0.732	0.054811	6
DPYD	2.86e-06	0.571161	0.494	0.513	0.0683681	6
ZNF638	4.1e-06	0.537579	0.472	0.514	0.0977832	6
DIAPH2	8.58e-06	0.564985	0.281	0.231	0.204821	6
PLCB1	9.86e-06	0.500583	0.555	0.605	0.235426	6
PRKG1	1.22e-05	0.568574	0.379	0.361	0.290343	6
PIK3CA	2.33e-05	0.604293	0.343	0.326	0.555676	6
PAWR	3.91e-05	0.408677	0.488	0.534	0.934226	6
TMTC2	4.2e-05	0.610355	0.37	0.363	1	6
MAML2	4.88e-05	0.428346	0.563	0.637	1	6
ABHD18	5.73e-05	0.535441	0.305	0.276	1	6
DDX17	5.9e-05	0.573553	0.367	0.375	1	6
PSTPIP2	9.63e-05	0.550266	0.394	0.395	1	6
KLHL2	9.75e-05	0.561694	0.341	0.329	1	6
UBR2	0.000111585	0.520313	0.339	0.329	1	6
CHD9	0.000137205	0.423503	0.503	0.578	1	6
UBR5	0.000165121	0.503173	0.379	0.39	1	6
IMMP2L	0.000169383	0.643524	0.463	0.517	1	6
MSI2	0.000206228	0.447262	0.443	0.481	1	6
CLMN	0.000219445	0.548849	0.41	0.429	1	6
TEAD1	0.000239121	0.469504	0.437	0.453	1	6
ANK3	0.000254776	0.592819	0.35	0.346	1	6
ANKRD28	0.000275552	0.635776	0.254	0.223	1	6
LAMA1	0.000311672	0.557673	0.281	0.255	1	6
FOXJ3	0.000361677	0.556817	0.327	0.323	1	6
PDZRN3	0.000372266	0.645906	0.318	0.303	1	6
TMTC1	0.000402693	0.491443	0.452	0.498	1	6
ERG	0.000408849	0.481363	0.499	0.544	1	6
ADAM17	0.000495459	0.45225	0.479	0.545	1	6
PICALM	0.000519324	0.44793	0.434	0.479	1	6
ITGB8	0.000534518	0.488431	0.41	0.43	1	6
CCND3	0.000540053	0.444346	0.479	0.538	1	6
NEDD9	0.000560615	0.478852	0.421	0.464	1	6
ARHGAP29	0.000638623	0.562249	0.285	0.267	1	6
TBC1D4	0.00065448	0.605609	0.312	0.301	1	6
AUTS2	0.000752906	0.4911	0.39	0.411	1	6
DENND4A	0.000812251	0.365498	0.441	0.466	1	6
ANKRD17	0.000889633	0.427095	0.416	0.455	1	6
DLG2	0.00104827	0.615662	0.403	0.433	1	6
GPATCH8	0.00106351	0.424853	0.394	0.429	1	6
RP11-307P5.1	0.00109311	0.508297	0.428	0.471	1	6
PRKD1	0.00117955	0.503859	0.316	0.3	1	6
PTBP2	0.00121615	0.53717	0.321	0.327	1	6
L3MBTL4	0.00122699	0.520935	0.388	0.414	1	6
STAG1	0.00134515	0.345488	0.581	0.724	1	6
MNAT1	0.00151628	0.436584	0.503	0.605	1	6
SRGAP1	0.00178659	0.481401	0.575	0.674	1	6
ETV6	0.00203122	0.44132	0.45	0.511	1	6
PTPRK	0.00224399	0.46882	0.318	0.319	1	6
SBF2	0.00246019	0.421881	0.51	0.612	1	6
SAMD5	0.00248421	0.433186	0.492	0.578	1	6
LINC-PINT	0.002879	0.460399	0.457	0.514	1	6
DCAF6	0.00301299	0.41905	0.412	0.465	1	6
LRRC16A	0.00301654	0.511947	0.278	0.271	1	6
LGR4	0.00312163	0.495953	0.414	0.45	1	6
DLG1	0.00322721	0.393703	0.388	0.418	1	6
PAPD4	0.0034096	0.499621	0.305	0.307	1	6
FAF1	0.00343058	0.430706	0.459	0.524	1	6
SRSF11	0.00347398	0.395361	0.439	0.518	1	6
KANSL1L	0.00367676	0.470393	0.265	0.253	1	6
MAST4	0.00418547	0.431341	0.468	0.54	1	6
BICC1	0.00420896	0.465343	0.385	0.412	1	6
DGKH	0.00447608	0.43838	0.298	0.292	1	6
NAV2	0.00456429	0.345948	0.597	0.714	1	6
PPP3CA	0.00513655	0.486658	0.292	0.285	1	6
AIM1	0.0052756	0.557719	0.388	0.411	1	6
DDX5	0.00538232	0.344434	0.492	0.597	1	6
FAM160A1	0.00732037	0.418454	0.437	0.483	1	6
RALGAPA1	0.00746781	0.438868	0.281	0.274	1	6
RERE	0.00782658	0.431	0.41	0.459	1	6
WSB1	0.00863943	0.501572	0.298	0.306	1	6
MYO9A	0.00895108	0.482901	0.365	0.401	1	6
CSNK1A1	0.00896089	0.429203	0.501	0.627	1	6
MIB1	0.00981299	0.485301	0.347	0.376	1	6
NCKAP1	0.00994626	0.433878	0.343	0.373	1	6
SLPI	0	2.57398	0.316	0.003	0	7
EHF	0	1.09345	0.368	0.001	0	7
GABRP	0	1.01592	0.27	0.001	0	7
SLC28A3	0	0.641876	0.276	0.002	0	7
ARHGEF38	2.3e-284	0.8104	0.305	0.009	5.5e-280	7
ST6GALNAC5	9.75e-179	1.08618	0.282	0.013	2.33e-174	7
RBM47	1.21e-161	0.944576	0.391	0.028	2.88e-157	7
CCL28	7.77e-152	0.857536	0.253	0.013	1.86e-147	7
EMP1	9.68e-145	1.55099	0.506	0.056	2.31e-140	7
MYO5B	1.62e-140	1.04535	0.397	0.034	3.86e-136	7
CD24	2.17e-122	0.790314	0.276	0.019	5.18e-118	7
MGP	1.24e-108	3.16905	0.799	0.196	2.97e-104	7
DTNA	2.46e-107	1.49449	0.489	0.067	5.87e-103	7
SORBS2	2.02e-101	0.93411	0.322	0.031	4.82e-97	7
DEFB1	3.25e-97	1.10148	0.259	0.021	7.77e-93	7
RAB11FIP1	7.03e-85	1.11683	0.333	0.039	1.68e-80	7
NEBL	5.44e-84	1.07484	0.27	0.026	1.3e-79	7
NFKBIZ	3.51e-61	1.05557	0.609	0.164	8.38e-57	7
FNBP1	1.01e-47	0.731056	0.443	0.103	2.41e-43	7
ATF3	3.22e-47	0.617389	0.385	0.081	7.68e-43	7
ANKRD36C	8.03e-46	1.12342	0.282	0.049	1.92e-41	7
PDE4B	1.83e-45	1.61625	0.638	0.242	4.36e-41	7
RIPK2	8.94e-40	0.580092	0.282	0.052	2.13e-35	7
COBL	1.46e-38	0.682578	0.259	0.047	3.48e-34	7
WFDC2	5.66e-37	1.34082	0.477	0.143	1.35e-32	7
LRRFIP2	2.12e-29	1.09125	0.626	0.293	5.07e-25	7
BTG1	4.07e-28	0.607175	0.443	0.149	9.71e-24	7
CRY1	4.97e-28	0.570903	0.351	0.097	1.19e-23	7
LYN	1.04e-26	0.662525	0.632	0.276	2.48e-22	7
CNKSR3	1.37e-26	0.61403	0.31	0.082	3.27e-22	7
HIST1H2BD	2.01e-26	0.646631	0.374	0.115	4.8e-22	7
SLC9A7	5.91e-26	0.44129	0.276	0.069	1.41e-21	7
NAMPT	2.87e-25	0.66849	0.644	0.301	6.84e-21	7
MLLT4	1.15e-24	0.795833	0.506	0.202	2.75e-20	7
SEMA6A	1.44e-23	0.728122	0.276	0.074	3.43e-19	7
ERO1A	1.48e-23	0.595206	0.339	0.105	3.53e-19	7
RNF145	4.51e-23	0.591916	0.414	0.147	1.08e-18	7
MYO6	1.09e-22	0.706432	0.523	0.22	2.6e-18	7
WEE1	4.01e-22	0.39189	0.362	0.115	9.58e-18	7
TNFAIP2	1.74e-21	0.67973	0.264	0.075	4.15e-17	7
SDC4	2.07e-21	0.858592	0.483	0.201	4.94e-17	7
TNFAIP8	2.26e-21	0.476743	0.408	0.146	5.4e-17	7
ELF3	2.57e-21	0.979738	0.42	0.161	6.15e-17	7
ARRDC3	9.6e-21	0.621838	0.477	0.197	2.29e-16	7
SHROOM3	1.49e-20	0.540963	0.483	0.199	3.55e-16	7
SLC12A2	1.74e-20	0.789297	0.621	0.307	4.15e-16	7
PTPRK	3.02e-20	0.634012	0.638	0.316	7.21e-16	7
FOS	5.72e-20	0.444254	0.425	0.159	1.37e-15	7
TIAM1	1.15e-19	0.449902	0.351	0.116	2.74e-15	7
ATP8B1	1.58e-19	0.577274	0.293	0.092	3.76e-15	7
USP54	2.35e-19	0.561179	0.425	0.168	5.62e-15	7
SESTD1	4.05e-19	0.497723	0.448	0.182	9.68e-15	7
ATP1B1	4.76e-19	0.841856	0.626	0.331	1.14e-14	7
PPP1CB	4.99e-19	0.443307	0.379	0.139	1.19e-14	7
CDH1	3.92e-18	0.481872	0.511	0.228	9.37e-14	7
SMS	7.65e-18	0.403306	0.293	0.095	1.83e-13	7
B2M	2.47e-17	0.553683	0.989	0.96	5.9e-13	7
EZR	4.16e-17	0.415634	0.328	0.118	9.94e-13	7
KLF6	6.75e-17	0.416783	0.523	0.242	1.61e-12	7
TSC22D2	9.07e-17	0.504811	0.305	0.107	2.17e-12	7
MAP3K13	1.26e-16	0.79047	0.626	0.375	3e-12	7
ELF1	2.08e-16	0.386677	0.454	0.197	4.96e-12	7
CHPT1	3.23e-16	0.586547	0.282	0.098	7.7e-12	7
CHD2	6.34e-16	0.512294	0.534	0.259	1.51e-11	7
DHFR	1.02e-15	0.729636	0.77	0.585	2.45e-11	7
CXCL8	1.12e-15	1.16622	0.414	0.177	2.66e-11	7
TRIM2	1.44e-15	0.336031	0.305	0.108	3.43e-11	7
FXYD3	1.66e-15	0.725536	0.408	0.187	3.96e-11	7
PDE8A	3.79e-15	0.362767	0.316	0.117	9.05e-11	7
S100A6	3.91e-15	1.13469	0.563	0.299	9.35e-11	7
GBP2	4.61e-15	0.649766	0.73	0.472	1.1e-10	7
ADAM9	6.27e-15	0.528906	0.437	0.204	1.5e-10	7
ABI1	7.84e-15	0.583302	0.644	0.386	1.87e-10	7
PPP3CA	9.01e-15	0.449837	0.575	0.283	2.15e-10	7
RARRES3	2.06e-14	0.371518	0.316	0.12	4.92e-10	7
HIST1H2AC	2.15e-14	0.405341	0.299	0.112	5.14e-10	7
NAALADL2	2.23e-14	0.4547	0.322	0.123	5.33e-10	7
RIOK3	3.72e-14	0.304761	0.356	0.141	8.88e-10	7
MTHFD2L	4.41e-14	0.470274	0.552	0.273	1.05e-09	7
CDCP1	5.49e-14	0.294038	0.293	0.108	1.31e-09	7
ARHGAP29	6.2e-14	0.71912	0.511	0.265	1.48e-09	7
SGMS1	1.11e-13	0.44924	0.368	0.159	2.66e-09	7
LMNA	3.87e-13	0.435894	0.397	0.186	9.24e-09	7
ZCCHC6	4.43e-13	0.319872	0.31	0.123	1.06e-08	7
KDM7A	5.78e-13	0.26321	0.316	0.124	1.38e-08	7
PHLPP1	6.09e-13	0.407152	0.448	0.208	1.45e-08	7
LHFPL2	8.21e-13	0.323944	0.293	0.112	1.96e-08	7
NFKB1	1.02e-12	0.474018	0.506	0.269	2.43e-08	7
HLA-B	1.08e-12	0.444034	0.529	0.281	2.57e-08	7
PDLIM5	1.14e-12	0.583615	0.638	0.404	2.73e-08	7
ESYT2	1.57e-12	0.392532	0.431	0.209	3.75e-08	7
ACSL3	1.75e-12	0.395686	0.345	0.148	4.18e-08	7
CADPS2	2.04e-12	0.484026	0.368	0.167	4.88e-08	7
CD47	2.44e-12	0.319434	0.333	0.14	5.84e-08	7
PTPRJ	3.87e-12	0.284955	0.259	0.096	9.23e-08	7
RBM3	4.76e-12	0.344243	0.385	0.172	1.14e-07	7
NFKBIA	5.39e-12	0.506824	0.563	0.328	1.29e-07	7
NDRG2	6.28e-12	0.423823	0.328	0.139	1.5e-07	7
SLC25A37	7.27e-12	0.675711	0.615	0.389	1.74e-07	7
RAPGEF5	7.49e-12	0.374844	0.31	0.132	1.79e-07	7
ZHX2	9.06e-12	0.345024	0.305	0.129	2.16e-07	7
LRP1B	1.23e-11	0.825575	0.259	0.105	2.95e-07	7
RPS24	1.29e-11	0.281592	1	0.972	3.07e-07	7
DAAM1	1.46e-11	0.532139	0.5	0.277	3.49e-07	7
PRDM2	1.82e-11	0.325026	0.328	0.141	4.36e-07	7
EEF1A1	1.92e-11	0.388536	0.989	0.977	4.58e-07	7
IFRD1	1.94e-11	0.332723	0.414	0.197	4.63e-07	7
CHI3L1	3.63e-11	0.767625	0.328	0.155	8.67e-07	7
S100A14	4.68e-11	0.329839	0.793	0.517	1.12e-06	7
ALCAM	6.05e-11	0.482795	0.264	0.108	1.45e-06	7
TBC1D8	6.64e-11	0.397465	0.276	0.116	1.59e-06	7
CD46	7.57e-11	0.394996	0.374	0.175	1.81e-06	7
AGAP1	9.55e-11	0.374505	0.368	0.173	2.28e-06	7
NCOA7	1.65e-10	0.435253	0.724	0.501	3.93e-06	7
GNAS	1.82e-10	0.538136	0.58	0.357	4.35e-06	7
DUSP1	1.82e-10	0.378773	0.282	0.122	4.35e-06	7
PNRC1	2.11e-10	0.392374	0.575	0.332	5.05e-06	7
ZNF462	2.15e-10	0.322783	0.368	0.176	5.14e-06	7
ACTG1	2.41e-10	0.779181	0.672	0.475	5.76e-06	7
RNF19A	3.28e-10	0.428122	0.443	0.243	7.83e-06	7
ZFP36L1	4.7e-10	0.325214	0.54	0.315	1.12e-05	7
MPZL3	6.12e-10	0.264719	0.339	0.158	1.46e-05	7
TPK1	7.68e-10	0.259341	0.368	0.173	1.83e-05	7
STEAP1B	1.04e-09	0.490883	0.954	0.863	2.49e-05	7
RICTOR	1.37e-09	0.367088	0.592	0.361	3.28e-05	7
PSME4	1.59e-09	0.418123	0.603	0.381	3.81e-05	7
ITGB8	2.29e-09	0.39792	0.649	0.428	5.47e-05	7
HIF1A	2.33e-09	0.326139	0.425	0.227	5.57e-05	7
S100A13	2.53e-09	0.305247	0.54	0.312	6.04e-05	7
MTUS1	3.28e-09	0.351826	0.351	0.176	7.83e-05	7
RLF	3.54e-09	0.341419	0.506	0.282	8.45e-05	7
KDM5B	4.97e-09	0.350803	0.649	0.426	0.000118677	7
FAM177B	5.2e-09	0.526967	0.759	0.584	0.000124265	7
ZFAND6	6.53e-09	0.251657	0.414	0.213	0.000155841	7
CSTB	7.19e-09	0.492758	0.316	0.155	0.000171608	7
GRB14	7.91e-09	0.333196	0.603	0.38	0.000188953	7
PNPLA8	8.84e-09	0.307606	0.385	0.203	0.000211063	7
RP11-437B10.1	1.04e-08	0.328618	0.414	0.223	0.000249038	7
IQGAP1	1.19e-08	0.271365	0.557	0.327	0.000284114	7
LGALS3	1.27e-08	0.313513	0.293	0.139	0.00030326	7
TAOK3	1.32e-08	0.297322	0.328	0.161	0.000315296	7
RPS29	1.45e-08	0.359825	0.897	0.91	0.000345423	7
LPIN1	1.67e-08	0.257902	0.276	0.124	0.000399863	7
DNAJA1	1.68e-08	0.255227	0.431	0.234	0.000400401	7
RAD23B	1.82e-08	0.350415	0.391	0.211	0.000434667	7
S100A10	1.83e-08	0.252803	0.443	0.239	0.000436632	7
TM4SF1	1.9e-08	0.578154	0.816	0.653	0.000454665	7
TPT1	2.42e-08	0.401888	0.891	0.742	0.000576699	7
SAMD4A	2.42e-08	0.373122	0.494	0.304	0.000578512	7
MTRNR2L12	2.49e-08	0.299578	0.299	0.144	0.000594592	7
ATP2B4	2.64e-08	0.391145	0.356	0.192	0.000629819	7
FOSB	3.07e-08	0.386095	0.552	0.354	0.000733624	7
ENAH	3.9e-08	0.47797	0.443	0.259	0.000930664	7
TNFSF10	5.15e-08	0.402568	0.483	0.29	0.00122998	7
SOS2	5.7e-08	0.319726	0.58	0.366	0.00136091	7
RPS4X	6.6e-08	0.271493	1	0.982	0.00157698	7
FAM160A1	7.13e-08	0.400209	0.655	0.48	0.00170353	7
RASGEF1B	1.2e-07	0.319516	0.971	0.879	0.00285717	7
AGFG1	1.6e-07	0.259529	0.339	0.18	0.00381401	7
RPL22	1.71e-07	0.355441	0.695	0.537	0.00409162	7
HNRNPM	1.81e-07	0.275265	0.293	0.144	0.00432294	7
PFDN5	2.08e-07	0.259416	0.885	0.798	0.00496305	7
RPS6	2.1e-07	0.257255	1	0.983	0.00500566	7
RBMX	2.18e-07	0.267982	0.379	0.208	0.00519648	7
RPL21	4.3e-07	0.288734	0.943	0.926	0.0102612	7
RASAL2	6.38e-07	0.384173	0.448	0.286	0.0152416	7
JMJD1C	6.41e-07	0.321354	0.713	0.521	0.0152991	7
BIRC3	6.71e-07	0.39991	0.672	0.501	0.016015	7
TNFAIP6	7.23e-07	0.319319	0.42	0.246	0.0172516	7
LUCAT1	8.88e-07	0.36841	0.27	0.138	0.0211948	7
RP11-779O18.3	8.95e-07	0.251145	0.414	0.23	0.0213676	7
RPL37	9.04e-07	0.253219	0.931	0.935	0.0215898	7
RUNX1	9.55e-07	0.283444	0.552	0.361	0.0228098	7
LINGO1	9.56e-07	0.348076	0.954	0.871	0.0228203	7
SLC26A3	1.16e-06	0.273693	0.908	0.741	0.0277173	7
SAR1B	1.17e-06	0.587956	0.293	0.165	0.0279012	7
ARHGAP26	1.21e-06	0.35463	0.856	0.731	0.0289993	7
SAA4	1.24e-06	0.316223	0.282	0.147	0.0295612	7
SERINC5	1.32e-06	0.271	0.264	0.131	0.0316345	7
EDF1	1.34e-06	0.263514	0.264	0.135	0.0319981	7
EGR1	1.77e-06	0.278505	0.276	0.142	0.042145	7
STX12	2.06e-06	0.323947	0.379	0.227	0.0490963	7
KIAA1217	2.27e-06	0.292663	0.891	0.765	0.054229	7
KRT7	2.92e-06	0.379667	0.293	0.162	0.0696358	7
RPL3	3.96e-06	0.706787	0.483	0.334	0.0944511	7
MACF1	4.01e-06	0.39846	0.741	0.601	0.0957654	7
RPS9	4.04e-06	0.686414	0.408	0.275	0.0965497	7
NCOA2	4.09e-06	0.279836	0.374	0.225	0.0976149	7
CHI3L2	4.2e-06	0.537947	0.305	0.175	0.100361	7
PTPN2	4.79e-06	0.296398	0.471	0.283	0.114268	7
ADGRL3-AS1	5.46e-06	0.283379	0.707	0.547	0.130336	7
SOD2	5.79e-06	0.338415	0.931	0.914	0.138195	7
BCOR	7.03e-06	0.295492	0.621	0.436	0.16788	7
TULP4	1.14e-05	0.408148	0.402	0.247	0.271574	7
RPL13A	1.15e-05	0.521443	0.621	0.474	0.273706	7
WTAP	1.21e-05	0.490737	0.701	0.518	0.288301	7
INO80D	1.51e-05	0.308144	0.621	0.475	0.360509	7
RBFOX2	2.15e-05	0.31661	0.948	0.952	0.512618	7
PTEN	2.24e-05	0.270448	0.891	0.763	0.534409	7
RAB11A	2.6e-05	0.325447	0.615	0.472	0.621152	7
KIZ-AS1	2.73e-05	0.298706	0.856	0.806	0.652186	7
RPL29	2.9e-05	0.563144	0.437	0.307	0.692825	7
NDRG1	3.47e-05	0.352811	0.46	0.303	0.827495	7
RPL27A	5.27e-05	0.541123	0.569	0.417	1	7
PTTG1IP	5.75e-05	0.264468	0.282	0.162	1	7
OSER1	7.29e-05	0.332918	0.511	0.377	1	7
RPL39	7.85e-05	0.272548	0.931	0.898	1	7
MAML2	0.000106675	0.312833	0.753	0.634	1	7
RPL28	0.000112878	0.373103	0.333	0.211	1	7
ACYP2	0.000141274	0.427055	0.287	0.177	1	7
RPL13	0.000160848	0.284052	0.534	0.361	1	7
EPB42	0.000196957	0.296602	0.891	0.869	1	7
RPL36	0.000220345	0.542297	0.362	0.254	1	7
ATP5G2	0.000233757	0.354137	0.621	0.487	1	7
CLIC1	0.00027755	0.280679	0.615	0.464	1	7
TRPS1	0.000364797	0.320105	0.655	0.521	1	7
NUB1	0.000529153	0.256559	0.253	0.154	1	7
USP53	0.000550768	0.359218	0.552	0.425	1	7
RPS16	0.000712639	0.281221	0.483	0.352	1	7
PTN	0.000745587	0.69583	0.466	0.359	1	7
DENND4A	0.000860275	0.31889	0.586	0.465	1	7
H3F3B	0.000920279	0.273909	0.603	0.445	1	7
RPL35	0.00102494	0.48359	0.402	0.296	1	7
RPS28	0.0011571	0.304879	0.27	0.174	1	7
RPS19	0.00211625	0.521173	0.362	0.272	1	7
INSR	0.00225666	0.307019	0.5	0.379	1	7
SERF2	0.00240627	0.329135	0.425	0.322	1	7
ZNF90	0.00354871	0.262096	0.264	0.182	1	7
TAGLN2	0.00389788	0.292713	0.368	0.277	1	7
RPS5	0.00519766	0.339599	0.431	0.338	1	7
TACSTD2	0.00738481	0.315262	0.638	0.525	1	7
GNB2L1	0.00875604	0.299831	0.741	0.675	1	7
DCN	0	3.26069	0.829	0.005	0	8
LUM	0	2.9084	0.778	0.001	0	8
HGF	0	2.46586	0.772	0.002	0	8
COL3A1	0	2.34799	0.646	0.001	0	8
IL6	0	2.11518	0.361	0.004	0	8
IGF1	0	2.09626	0.557	0.001	0	8
CHN1	0	2.0706	0.69	0.008	0	8
ADAMTS12	0	2.06614	0.69	0.004	0	8
COL1A2	0	1.9159	0.551	0.003	0	8
COL5A2	0	1.77663	0.601	0.01	0	8
CTSK	0	1.775	0.665	0.041	0	8
MEDAG	0	1.71391	0.481	0.001	0	8
COL6A3	0	1.67838	0.563	0.002	0	8
NID1	0	1.64277	0.627	0.018	0	8
ZEB1	0	1.63489	0.608	0.024	0	8
FGF7	0	1.6314	0.43	0.004	0	8
TFPI	0	1.6259	0.557	0.002	0	8
STARD13	0	1.54014	0.494	0.011	0	8
SLC2A3	0	1.47927	0.335	0.009	0	8
TWIST2	0	1.44793	0.487	0.012	0	8
COL15A1	0	1.41509	0.5	0.002	0	8
ENTPD1	0	1.40803	0.43	0.013	0	8
TGFB3	0	1.38807	0.468	0.006	0	8
SLC7A2	0	1.33356	0.405	0.013	0	8
PDE10A	0	1.23461	0.392	0.011	0	8
ZEB2	0	1.21611	0.437	0.003	0	8
C8orf4	0	1.19207	0.335	0.003	0	8
TWIST1	0	1.18088	0.354	0.006	0	8
ABCA6	0	1.17763	0.418	0.008	0	8
FBN1	0	1.13537	0.418	0.015	0	8
VCAN	0	1.05128	0.329	0.005	0	8
CFH	0	1.04634	0.316	0.002	0	8
PID1	0	0.915169	0.291	0.006	0	8
TBX15	0	0.894127	0.285	0.001	0	8
OLFM1	0	0.851778	0.272	0.003	0	8
PDGFRB	0	0.789794	0.266	0.005	0	8
EDNRB	0	0.750777	0.278	0.003	0	8
ALDH2	0	0.705208	0.272	0.003	0	8
MMP2	5.68e-299	1.54777	0.532	0.027	1.36e-294	8
CRISPLD2	6.56e-287	1.47271	0.449	0.019	1.57e-282	8
SLC7A8	3.15e-269	1.15838	0.335	0.011	7.52e-265	8
HPSE2	2.37e-249	1.25219	0.361	0.014	5.65e-245	8
C1orf54	1.67e-236	0.799397	0.31	0.011	3.99e-232	8
SERPINE1	4.29e-228	2.27783	0.608	0.048	1.02e-223	8
APOD	1.45e-222	3.58504	0.924	0.138	3.47e-218	8
LPAR1	5.06e-221	1.58458	0.57	0.043	1.21e-216	8
RSPO3	1.39e-214	0.946888	0.316	0.013	3.32e-210	8
CNIH3	4.9e-207	1.25314	0.475	0.031	1.17e-202	8
SERPINE2	1.31e-199	2.23595	0.601	0.055	3.12e-195	8
SRPX	3.31e-168	0.815578	0.342	0.019	7.91e-164	8
IGFBP7	1.23e-165	0.954791	0.297	0.015	2.95e-161	8
PLIN2	1.51e-162	1.48967	0.468	0.039	3.62e-158	8
IL1R1	3.57e-148	0.8111	0.329	0.02	8.53e-144	8
ITM2A	7.3e-147	1.83455	0.646	0.088	1.74e-142	8
TCF4	1.23e-146	1.33579	0.449	0.04	2.94e-142	8
EBF1	3.33e-146	0.79365	0.278	0.015	7.96e-142	8
TNFAIP6	1.01e-145	3.45235	0.943	0.242	2.4e-141	8
NEBL	1.53e-145	1.12257	0.361	0.025	3.65e-141	8
PDGFRL	1.72e-136	1.0517	0.399	0.033	4.11e-132	8
NR4A2	2.04e-135	0.860794	0.323	0.022	4.87e-131	8
IRAK3	4.92e-129	1.31102	0.462	0.048	1.17e-124	8
PTGS2	6.02e-129	1.15097	0.31	0.021	1.44e-124	8
EMP1	2.02e-128	1.30824	0.5	0.056	4.83e-124	8
FAM20A	2.52e-122	1.22524	0.43	0.043	6.02e-118	8
AKAP12	1.37e-116	1.19913	0.329	0.026	3.27e-112	8
HMCN1	4.21e-116	1.14468	0.392	0.038	1.01e-111	8
RP11-248J23.7	6.19e-110	0.888121	0.291	0.022	1.48e-105	8
TGFBI	1.1e-105	0.713409	0.259	0.018	2.63e-101	8
KAZN	9.95e-103	2.24703	0.861	0.267	2.37e-98	8
DLC1	9.66e-101	1.40786	0.582	0.096	2.31e-96	8
ROR2	3.67e-100	1.32905	0.563	0.092	8.76e-96	8
LHFPL2	3.36e-96	1.402	0.601	0.11	8.03e-92	8
CXCL1	1.45e-94	1.32663	0.462	0.062	3.47e-90	8
MEIS1	3.21e-90	0.711374	0.272	0.023	7.67e-86	8
INPP4A	2.1e-89	1.0056	0.418	0.054	5.01e-85	8
MEG3	3.52e-84	1.62444	0.614	0.13	8.4e-80	8
KREMEN1	5.77e-83	0.832468	0.329	0.036	1.38e-78	8
FRMD4A	1.18e-79	1.47137	0.551	0.113	2.81e-75	8
CELF2	6.9e-78	0.759307	0.253	0.023	1.65e-73	8
CTSL	7.15e-77	0.791772	0.272	0.027	1.71e-72	8
LINC01482	1.4e-76	1.01006	0.342	0.042	3.34e-72	8
ADAMTS4	1.91e-76	1.25416	0.544	0.109	4.56e-72	8
GEM	6.03e-75	1.38746	0.633	0.15	1.44e-70	8
IL15RA	1.85e-74	0.945843	0.335	0.042	4.43e-70	8
FSTL1	5.09e-74	1.37339	0.722	0.21	1.22e-69	8
SEMA6A	6.68e-74	1.11712	0.443	0.073	1.59e-69	8
CXCL8	1.93e-73	2.29879	0.671	0.175	4.62e-69	8
CYP7B1	1.05e-69	1.08367	0.405	0.064	2.51e-65	8
SH3PXD2B	2.09e-69	1.37543	0.766	0.261	4.99e-65	8
LRFN5	3.33e-69	1.36868	0.316	0.04	7.95e-65	8
CLEC2B	1.27e-68	1.31789	0.576	0.129	3.04e-64	8
TIMP1	1.75e-67	1.71096	0.715	0.201	4.19e-63	8
REL	8.68e-66	1.12342	0.563	0.127	2.07e-61	8
GAREM1	4.96e-65	1.08212	0.468	0.091	1.19e-60	8
PDE4D	1.34e-64	0.985276	0.31	0.04	3.21e-60	8
S100A4	1.92e-62	1.20484	0.519	0.115	4.59e-58	8
PRKAR1A	2.19e-61	1.24186	0.646	0.193	5.23e-57	8
PDS5B	2.77e-60	1.20821	0.658	0.201	6.6e-56	8
PDGFRA	1.55e-59	0.733634	0.342	0.052	3.69e-55	8
NFIA	6.81e-57	1.41739	0.677	0.231	1.63e-52	8
PDE8A	8.3e-55	0.961686	0.494	0.116	1.98e-50	8
WIPI1	1.68e-54	0.878341	0.373	0.067	4.01e-50	8
GPD2	2.83e-54	0.814918	0.392	0.074	6.76e-50	8
SDK1	5.64e-54	1.44945	0.772	0.336	1.35e-49	8
MEIS2	2.73e-53	1.44183	0.589	0.166	6.51e-49	8
PRSS23	1.65e-52	0.706877	0.285	0.041	3.93e-48	8
AADACL2-AS1	7.4e-52	0.733383	0.253	0.033	1.77e-47	8
PRRX1	4.79e-51	1.05835	0.475	0.113	1.14e-46	8
ITGA5	2.52e-50	0.758129	0.316	0.052	6.01e-46	8
LRP1	7.83e-49	0.777214	0.329	0.058	1.87e-44	8
RP11-314N13.10	8.38e-48	1.02663	0.418	0.092	2e-43	8
ARFGAP3	5.25e-47	0.997207	0.513	0.14	1.25e-42	8
CCDC80	1.19e-46	0.950871	0.38	0.076	2.84e-42	8
C16orf45	4.83e-46	0.932546	0.443	0.104	1.15e-41	8
TTC28	1.08e-45	0.989686	0.532	0.151	2.58e-41	8
FBXL7	8.7e-43	1.061	0.411	0.097	2.08e-38	8
ACSL4	1.73e-42	1.39625	0.595	0.213	4.13e-38	8
MGP	7.6e-42	1.38007	0.614	0.198	1.81e-37	8
COL4A1	2.62e-41	1.00814	0.551	0.18	6.24e-37	8
CPE	6.62e-41	0.751225	0.373	0.083	1.58e-36	8
PTPRM	8.29e-41	1.26664	0.639	0.26	1.98e-36	8
MAGI2	1.86e-40	1.18826	0.563	0.188	4.43e-36	8
KDM7A	8.8e-40	0.901079	0.449	0.123	2.1e-35	8
SLIT2	3.69e-39	0.952859	0.272	0.048	8.81e-35	8
FNBP1	4.6e-39	0.886675	0.411	0.104	1.1e-34	8
ABCA1	9.47e-39	0.815056	0.399	0.098	2.26e-34	8
MAN1A1	1.56e-37	0.848968	0.373	0.089	3.74e-33	8
ADD3	6.13e-36	0.722494	0.272	0.052	1.46e-31	8
DIP2C	8.73e-36	0.657678	0.253	0.045	2.08e-31	8
ARMC9	9.07e-36	1.31298	0.62	0.266	2.16e-31	8
PLA2G4A	2.15e-35	0.808452	0.329	0.073	5.13e-31	8
SPON1	2.57e-34	0.755453	0.31	0.067	6.13e-30	8
IGFBP4	3.44e-34	1.11286	0.722	0.369	8.21e-30	8
ZDHHC9	6.33e-34	0.563272	0.285	0.058	1.51e-29	8
KCNQ1OT1	7.71e-33	1.29606	0.57	0.234	1.84e-28	8
PLPP3	8.14e-33	1.12663	0.519	0.186	1.94e-28	8
OSBPL5	8.74e-33	0.664095	0.31	0.069	2.09e-28	8
CFAP69	1.42e-32	0.735636	0.31	0.071	3.4e-28	8
RAB8B	2.07e-32	0.92593	0.392	0.112	4.93e-28	8
UBTD2	1.08e-31	0.80022	0.373	0.101	2.58e-27	8
MMP3	3.53e-31	2.43632	0.392	0.116	8.43e-27	8
C1S	4.9e-31	0.913694	0.481	0.166	1.17e-26	8
CBLB	5.05e-31	0.929547	0.772	0.439	1.21e-26	8
SH3KBP1	1.1e-30	0.654472	0.291	0.065	2.64e-26	8
B2M	5.78e-30	0.789302	0.962	0.961	1.38e-25	8
TMSB4X	6.01e-30	1.11725	0.918	0.791	1.43e-25	8
TSHZ3	6.11e-30	0.626223	0.304	0.072	1.46e-25	8
JARID2	2.16e-29	0.803734	0.418	0.132	5.16e-25	8
GAB2	3.4e-29	0.693437	0.329	0.085	8.12e-25	8
ARRDC3	1.01e-28	0.882789	0.513	0.197	2.42e-24	8
RHOQ	1.82e-28	0.830351	0.608	0.263	4.34e-24	8
FAM46A	1.94e-28	0.888927	0.304	0.075	4.64e-24	8
HIF1A	4.51e-28	1.12731	0.532	0.227	1.08e-23	8
TIMP2	4.9e-28	0.713024	0.316	0.084	1.17e-23	8
CFLAR	1.35e-27	0.938793	0.538	0.225	3.22e-23	8
CEBPB	2.72e-27	0.847401	0.443	0.158	6.5e-23	8
LMO4	5.22e-26	0.622542	0.31	0.082	1.25e-21	8
ENTPD1-AS1	1.38e-25	0.725931	0.316	0.087	3.3e-21	8
MAML2	1.86e-25	0.94272	0.848	0.633	4.44e-21	8
BICC1	6.97e-25	0.891462	0.715	0.409	1.66e-20	8
GAS7	1.18e-24	0.721811	0.291	0.078	2.83e-20	8
TNS1	1.53e-24	0.802945	0.354	0.113	3.66e-20	8
SPTBN1	2.19e-24	0.839942	0.437	0.165	5.24e-20	8
ZFP36L1	4.7e-24	1.03949	0.601	0.314	1.12e-19	8
PLEKHG1	5.46e-24	0.619005	0.297	0.081	1.3e-19	8
AKT3	8.46e-24	0.713615	0.772	0.46	2.02e-19	8
SAT1	1.47e-23	1.06259	0.911	0.868	3.5e-19	8
RP11-37B2.1	5.63e-23	0.807439	0.342	0.11	1.34e-18	8
DYNC2H1	1.03e-22	0.838985	0.43	0.168	2.46e-18	8
NCOA1	2.17e-22	0.938782	0.595	0.293	5.18e-18	8
PITPNC1	3.5e-22	0.735227	0.291	0.084	8.36e-18	8
CMB9-22P13.1	3.66e-22	0.714007	0.304	0.091	8.75e-18	8
COL6A2	4.73e-22	0.57257	0.253	0.064	1.13e-17	8
SPARC	4.88e-22	0.931896	0.639	0.368	1.16e-17	8
BTG1	9.99e-22	0.689468	0.399	0.149	2.38e-17	8
ZBTB38	1.18e-21	0.832951	0.494	0.22	2.82e-17	8
SNX9	1.42e-21	0.786555	0.576	0.275	3.39e-17	8
ZNF254	2.99e-21	0.726941	0.392	0.148	7.14e-17	8
SFMBT2	4.49e-21	0.747203	0.392	0.144	1.07e-16	8
NFKBIA	5.01e-21	0.748764	0.614	0.327	1.2e-16	8
RP11-289H16.1	7.31e-21	0.561656	0.278	0.081	1.74e-16	8
AHI1	9.98e-21	0.828415	0.652	0.385	2.38e-16	8
ARID5B	4.1e-20	0.564703	0.886	0.737	9.78e-16	8
ATP1B3	1.28e-19	0.622039	0.538	0.253	3.05e-15	8
UBB	3.91e-19	0.748796	0.829	0.688	9.33e-15	8
ALCAM	8.19e-19	0.716595	0.316	0.108	1.96e-14	8
PEAK1	8.7e-19	0.754597	0.589	0.307	2.08e-14	8
FAM208B	2.01e-18	0.736864	0.456	0.201	4.81e-14	8
BNIP3L	3.01e-18	0.750341	0.544	0.28	7.19e-14	8
XYLT1	4.23e-18	0.496156	0.259	0.077	1.01e-13	8
LIMS1	4.97e-18	0.592948	0.348	0.126	1.19e-13	8
DIAPH2	7.66e-18	0.82946	0.481	0.231	1.83e-13	8
CRTAP	1.13e-17	0.470998	0.285	0.092	2.71e-13	8
RORA	1.28e-17	0.742323	0.601	0.31	3.05e-13	8
VPS13C	1.75e-17	0.576853	0.285	0.095	4.17e-13	8
CAB39	2.08e-17	0.683944	0.43	0.184	4.96e-13	8
SNED1	3.15e-17	0.728076	0.456	0.209	7.53e-13	8
SNX29	4.49e-17	0.635254	0.361	0.14	1.07e-12	8
ZNFX1	1.25e-16	0.553028	0.316	0.112	2.99e-12	8
ITGB5	1.28e-16	0.501847	0.297	0.103	3.05e-12	8
RAB21	1.38e-16	0.613837	0.373	0.15	3.3e-12	8
ST3GAL1	2.12e-16	0.676007	0.335	0.13	5.06e-12	8
PLEKHH2	2.25e-16	0.654602	0.392	0.167	5.38e-12	8
RNF24	2.26e-16	0.681809	0.519	0.273	5.39e-12	8
SESN1	2.37e-16	0.542487	0.272	0.09	5.66e-12	8
CDH11	3.29e-16	0.547838	0.348	0.133	7.85e-12	8
RAB1A	3.39e-16	0.595554	0.627	0.385	8.09e-12	8
VGLL4	5.97e-16	0.734396	0.494	0.259	1.42e-11	8
DRAM1	1.29e-15	0.646262	0.386	0.165	3.07e-11	8
IFT43	1.82e-15	0.546168	0.259	0.086	4.35e-11	8
ANXA5	2.33e-15	0.707695	0.608	0.372	5.57e-11	8
PTPN9	5.38e-15	0.365957	0.253	0.081	1.28e-10	8
C1orf21	6.42e-15	0.707802	0.506	0.276	1.53e-10	8
PTPRG	1.15e-14	0.518273	0.797	0.578	2.74e-10	8
COPA	1.34e-14	0.635502	0.563	0.331	3.2e-10	8
OSBPL8	1.79e-14	0.675614	0.43	0.213	4.28e-10	8
ATM	1.97e-14	0.516206	0.278	0.1	4.69e-10	8
PKIG	2.02e-14	0.525326	0.253	0.088	4.83e-10	8
RASA2	2.97e-14	1.07207	0.608	0.409	7.08e-10	8
CHST11	3.2e-14	0.576043	0.373	0.162	7.65e-10	8
WDFY2	1.68e-13	0.635457	0.43	0.217	4.01e-09	8
NPAS2	1.86e-13	0.743022	0.538	0.339	4.44e-09	8
RNF115	2.72e-13	0.600001	0.373	0.173	6.51e-09	8
RP11-417F21.1	2.76e-13	0.482071	0.323	0.128	6.59e-09	8
NBPF19	3.59e-13	0.555528	0.329	0.137	8.58e-09	8
ACAP2	3.73e-13	0.610655	0.424	0.207	8.9e-09	8
FYN	4.17e-13	0.54827	0.399	0.186	9.95e-09	8
CYP1B1	5.14e-13	0.761052	0.342	0.15	1.23e-08	8
CREB3L2	7.9e-13	0.519897	0.342	0.148	1.89e-08	8
VIM	1.17e-12	0.647945	0.57	0.343	2.79e-08	8
PHF21A	1.61e-12	0.631216	0.519	0.317	3.84e-08	8
FBXL20	2.15e-12	0.676762	0.449	0.247	5.14e-08	8
PCNX	2.76e-12	0.621809	0.665	0.474	6.6e-08	8
KCNQ1	3.77e-12	0.615961	0.266	0.105	9e-08	8
PACSIN2	5.2e-12	0.487194	0.291	0.12	1.24e-07	8
SLC27A4	5.23e-12	0.750877	0.614	0.403	1.25e-07	8
2011-09-01	5.98e-12	0.640094	0.272	0.111	1.43e-07	8
SLC44A1	1.08e-11	0.471076	0.342	0.156	2.57e-07	8
TERF2IP	1.13e-11	0.583642	0.329	0.151	2.71e-07	8
ABL1	1.35e-11	0.522295	0.424	0.221	3.22e-07	8
STAT2	1.79e-11	0.602472	0.348	0.163	4.28e-07	8
TMEM165	2.66e-11	0.540587	0.563	0.349	6.34e-07	8
NRP1	3.25e-11	0.471753	0.266	0.105	7.76e-07	8
CTD-2561J22.3	6.26e-11	0.473535	0.259	0.104	1.49e-06	8
HOOK3	8.88e-11	0.482766	0.266	0.109	2.12e-06	8
PTBP3	8.88e-11	0.569489	0.361	0.183	2.12e-06	8
ATP13A3	8.89e-11	0.638446	0.506	0.305	2.12e-06	8
LDLRAD3	1.58e-10	0.55228	0.253	0.104	3.78e-06	8
SPTAN1	2.19e-10	0.635391	0.31	0.143	5.22e-06	8
GOLT1B	2.39e-10	0.475017	0.285	0.125	5.71e-06	8
EPB41L2	2.75e-10	0.598567	0.399	0.219	6.57e-06	8
LAPTM4A	3.28e-10	0.72675	0.57	0.392	7.84e-06	8
ARHGAP24	4.52e-10	0.612405	0.557	0.37	1.08e-05	8
NFKB1	5.5e-10	0.763191	0.449	0.27	1.31e-05	8
ATG7	9.29e-10	0.688311	0.411	0.243	2.22e-05	8
SEC31A	1.22e-09	0.478799	0.57	0.368	2.92e-05	8
ABHD3	1.36e-09	0.532341	0.259	0.113	3.26e-05	8
MCL1	1.54e-09	0.480658	0.424	0.243	3.69e-05	8
ATXN2	1.74e-09	0.468053	0.494	0.293	4.16e-05	8
FOXN3	2.27e-09	0.468215	0.449	0.266	5.43e-05	8
RNF149	3.12e-09	0.502066	0.38	0.202	7.44e-05	8
HIVEP2	3.44e-09	0.551832	0.513	0.336	8.21e-05	8
SMCHD1	5.53e-09	0.38329	0.38	0.204	0.000132062	8
CACNA2D1	5.96e-09	0.550782	0.367	0.2	0.000142206	8
PDPN	6.32e-09	0.457422	0.259	0.118	0.0001508	8
UACA	6.78e-09	0.467808	0.399	0.223	0.000161852	8
FAM126B	7.33e-09	0.462256	0.253	0.113	0.000175076	8
PFDN5	9.17e-09	0.358955	0.816	0.799	0.000218881	8
ZSWIM6	1.17e-08	0.605972	0.456	0.295	0.000278586	8
EGFLAM	1.28e-08	0.447428	0.329	0.169	0.000305295	8
PPP3CA	1.34e-08	0.381513	0.468	0.284	0.000319539	8
PRKG1	1.55e-08	0.678744	0.525	0.36	0.000369384	8
CKAP4	1.83e-08	0.441435	0.316	0.166	0.000437067	8
ASAP1	2.24e-08	0.466015	0.658	0.496	0.000533748	8
DNAH14	2.73e-08	0.423456	0.259	0.119	0.00065219	8
ARHGAP10	3.1e-08	0.567047	0.335	0.182	0.000739566	8
SPG11	3.61e-08	0.450614	0.323	0.17	0.000862119	8
ANKRD10	4.61e-08	0.484123	0.551	0.404	0.00109996	8
SMARCA2	5.29e-08	0.455568	0.367	0.207	0.00126403	8
COL4A2	5.48e-08	0.464031	0.538	0.371	0.00130929	8
MAX	5.51e-08	0.470492	0.329	0.18	0.00131508	8
SEPP1	7.13e-08	0.680019	0.38	0.231	0.00170264	8
POU2F1	9.32e-08	0.382861	0.291	0.146	0.00222501	8
SGMS1	9.36e-08	0.45252	0.31	0.16	0.00223539	8
OTUD7A	9.39e-08	0.367323	0.31	0.161	0.00224218	8
CYBRD1	1.21e-07	0.412516	0.304	0.158	0.00288566	8
PDE4B	1.29e-07	0.348689	0.424	0.245	0.00307366	8
MIR99AHG	1.43e-07	0.751637	0.304	0.164	0.00340813	8
ELF1	1.51e-07	0.637336	0.342	0.199	0.00360054	8
AGO3	1.79e-07	0.507136	0.468	0.315	0.00426238	8
CUX1	2.25e-07	0.578071	0.437	0.289	0.00537746	8
RBPJ	2.28e-07	0.38409	0.5	0.332	0.00545255	8
EEF1A1	2.33e-07	0.292663	0.962	0.978	0.00556289	8
SEC24D	2.9e-07	0.384657	0.456	0.286	0.00693437	8
GDI2	3.14e-07	0.376551	0.342	0.193	0.00749566	8
DHFR	3.16e-07	0.510111	0.715	0.585	0.00753458	8
ARID4A	3.46e-07	0.324682	0.253	0.124	0.00826274	8
TENM3	3.51e-07	0.619386	0.342	0.2	0.00837883	8
BZW1	3.61e-07	0.421704	0.329	0.191	0.00861538	8
CDK19	3.9e-07	0.334764	0.285	0.147	0.00930999	8
ARNT	4.06e-07	0.41447	0.285	0.148	0.00970123	8
SPAG9	4.29e-07	0.461854	0.443	0.292	0.0102377	8
ZFC3H1	4.41e-07	0.414293	0.304	0.163	0.0105257	8
TPST1	5.23e-07	0.614303	0.551	0.419	0.0124823	8
SH3PXD2A	5.74e-07	0.422052	0.443	0.293	0.0136983	8
PNPLA8	5.85e-07	0.45556	0.348	0.203	0.0139697	8
RNF217	5.9e-07	0.37931	0.304	0.166	0.0140798	8
PLD1	6.96e-07	0.53952	0.291	0.158	0.0166092	8
AXL	8.98e-07	0.365963	0.354	0.208	0.021437	8
MTUS1	9.95e-07	0.472033	0.31	0.177	0.0237458	8
DHX32	1.03e-06	0.410736	0.297	0.162	0.0245148	8
FMNL2	1.4e-06	0.464897	0.538	0.382	0.0335014	8
WDR26	1.43e-06	0.348626	0.348	0.2	0.0340482	8
MON2	1.46e-06	0.292335	0.411	0.25	0.0349495	8
TMEM41B	1.61e-06	0.344082	0.272	0.142	0.0384001	8
ITSN1	1.65e-06	0.410166	0.272	0.144	0.0393745	8
FNDC3A	1.85e-06	0.624455	0.411	0.282	0.044082	8
ATXN3	2.12e-06	0.40178	0.38	0.235	0.0505632	8
EMP2	2.19e-06	0.417393	0.348	0.208	0.0522891	8
CLOCK	2.4e-06	0.481271	0.304	0.176	0.0573996	8
NFKBIZ	2.62e-06	0.410924	0.297	0.167	0.062565	8
IL6ST	2.65e-06	0.467583	0.449	0.321	0.0632811	8
RAB12	2.86e-06	0.393692	0.291	0.169	0.0683866	8
CADPS2	3.02e-06	0.482628	0.297	0.168	0.0721295	8
POSTN	3.07e-06	0.714889	0.31	0.18	0.0733075	8
IER3	3.83e-06	0.6308	0.468	0.355	0.0913561	8
CD63	3.95e-06	0.435205	0.532	0.368	0.0942865	8
NBEAL1	4.09e-06	0.458382	0.778	0.698	0.0976149	8
WSB1	4.17e-06	0.427717	0.437	0.304	0.0996671	8
CALU	4.33e-06	0.348942	0.652	0.536	0.103395	8
PRKD3	4.37e-06	0.379403	0.266	0.145	0.104255	8
2002-09-01	4.38e-06	0.368524	0.481	0.332	0.104544	8
NXN	5.37e-06	0.660855	0.297	0.171	0.12815	8
EIF2AK3	6.75e-06	0.408843	0.342	0.209	0.161239	8
SAMD4A	7.14e-06	0.534091	0.437	0.304	0.170375	8
DCAF7	8.97e-06	0.32053	0.278	0.156	0.214079	8
MAPK8	9.4e-06	0.382596	0.297	0.175	0.224504	8
RAP1B	1.02e-05	0.370501	0.456	0.319	0.243319	8
CLIP2	1.04e-05	0.34621	0.329	0.196	0.24763	8
SAR1A	1.11e-05	0.419828	0.361	0.229	0.265659	8
MOB3B	1.14e-05	0.40555	0.354	0.223	0.272749	8
RP11-608O21.1	1.37e-05	0.354034	0.69	0.627	0.327165	8
UQCRB	1.46e-05	0.3527	0.722	0.68	0.348985	8
AGO2	1.51e-05	0.349174	0.253	0.141	0.359857	8
RP11-415J8.3	1.62e-05	0.394784	0.367	0.236	0.385842	8
TTC3	1.63e-05	0.410492	0.373	0.244	0.389028	8
ZNF638	1.68e-05	0.413557	0.601	0.513	0.402312	8
CSNK1E	1.84e-05	0.297493	0.392	0.256	0.438345	8
NEK10	2.38e-05	0.431462	0.278	0.169	0.567135	8
CNOT2	2.84e-05	0.359172	0.443	0.306	0.678825	8
NEAT1	3.26e-05	0.310687	1	0.998	0.777784	8
SYNJ2	3.37e-05	0.3156	0.342	0.213	0.804019	8
PBX1	3.97e-05	0.395567	0.373	0.256	0.947002	8
DLEU2	4.16e-05	0.457186	0.297	0.185	0.993412	8
RND3	4.25e-05	0.345458	0.519	0.392	1	8
PNRC1	4.67e-05	0.356253	0.462	0.333	1	8
RAPH1	5.98e-05	0.365772	0.297	0.185	1	8
RPS11	6.33e-05	0.365439	0.766	0.687	1	8
UBR2	6.56e-05	0.316006	0.456	0.328	1	8
ABL2	6.69e-05	0.390377	0.31	0.195	1	8
LAMB1	7.16e-05	0.301428	0.259	0.15	1	8
LHFP	7.26e-05	0.480122	0.316	0.199	1	8
SMC5	7.38e-05	0.417483	0.544	0.443	1	8
KIAA0368	8.28e-05	0.395697	0.323	0.205	1	8
CREB5	8.78e-05	0.268941	0.506	0.362	1	8
LARGE	9.35e-05	0.384257	0.443	0.314	1	8
C1R	9.45e-05	0.387551	0.285	0.178	1	8
ARHGEF12	9.6e-05	0.31452	0.544	0.423	1	8
TBC1D15	0.000107225	0.389513	0.392	0.274	1	8
SEC23A	0.000107663	0.283923	0.304	0.188	1	8
AUH	0.000112022	0.343473	0.291	0.176	1	8
MAP3K5	0.000119026	0.628565	0.443	0.33	1	8
ROBO1	0.000138511	0.446316	0.297	0.196	1	8
MAP4K4	0.000143513	0.507119	0.418	0.323	1	8
TRIP12	0.000146774	0.375816	0.323	0.214	1	8
AKAP13	0.000163709	0.360914	0.456	0.33	1	8
ARMCX3	0.000164305	0.299818	0.266	0.162	1	8
PNRC2	0.000179822	0.296743	0.361	0.243	1	8
USP34	0.000187364	0.349241	0.696	0.648	1	8
HLA-E	0.000187797	0.303411	0.253	0.155	1	8
MAML3	0.000190034	0.359217	0.449	0.335	1	8
FOXK2	0.00019828	0.337874	0.272	0.17	1	8
CD44	0.000202921	0.34667	0.696	0.669	1	8
LOXL2	0.000208637	0.385861	0.316	0.209	1	8
PHC2	0.000251881	0.313346	0.386	0.273	1	8
RPS27	0.000272886	0.320176	0.835	0.785	1	8
EID1	0.000282103	0.335096	0.259	0.162	1	8
BAZ1B	0.000324441	0.263644	0.266	0.167	1	8
ZFAND5	0.000329759	0.308648	0.399	0.29	1	8
TCF7L2	0.000337974	0.447085	0.576	0.466	1	8
MYCBP2	0.000345872	0.306677	0.342	0.235	1	8
TMEM167A	0.000397456	0.312369	0.304	0.202	1	8
USP33	0.000424958	0.346172	0.316	0.211	1	8
SMAD5	0.000468108	0.332361	0.285	0.191	1	8
ABCC1	0.000590465	0.353351	0.316	0.214	1	8
WHSC1L1	0.000638013	0.25042	0.316	0.21	1	8
TTLL5	0.00067299	0.517978	0.291	0.204	1	8
GLS	0.000686624	0.315214	0.348	0.246	1	8
CDC27	0.000705999	0.346046	0.399	0.302	1	8
MAP4K5	0.000706708	0.400609	0.354	0.255	1	8
THRB	0.000794717	0.352483	0.532	0.433	1	8
EIF1B	0.000834578	0.340979	0.386	0.299	1	8
RB1CC1	0.00085124	0.341381	0.475	0.385	1	8
PRDX6	0.000852021	0.289295	0.456	0.354	1	8
PCM1	0.000883818	0.407881	0.335	0.243	1	8
WTAP	0.00104004	0.269463	0.608	0.519	1	8
PDXDC1	0.00111049	0.285953	0.513	0.428	1	8
PSAP	0.00140098	0.451865	0.291	0.208	1	8
PDZRN3	0.00147506	0.324721	0.405	0.303	1	8
ZBTB8OS	0.0016179	0.293751	0.266	0.182	1	8
DICER1	0.00163393	0.291718	0.259	0.173	1	8
WWTR1	0.00171818	0.310292	0.462	0.382	1	8
KMT2E	0.00179008	0.37357	0.513	0.429	1	8
2007-09-01	0.00182954	0.297432	0.62	0.58	1	8
MLLT4	0.00183456	0.35821	0.291	0.204	1	8
RBMS1	0.00198	0.290002	0.424	0.337	1	8
TNC	0.00209138	0.644782	0.475	0.434	1	8
HECTD1	0.00213376	0.27676	0.31	0.227	1	8
UTRN	0.00252076	0.285067	0.266	0.178	1	8
TOP1	0.00260304	0.307003	0.329	0.241	1	8
BRWD1	0.00266668	0.270976	0.361	0.272	1	8
TRPM7	0.00274805	0.318852	0.323	0.24	1	8
YME1L1	0.00277052	0.25434	0.329	0.245	1	8
FBXL17	0.00285074	0.286631	0.323	0.236	1	8
P4HA1	0.00294414	0.265624	0.335	0.242	1	8
GPM6B	0.00302999	0.285204	0.278	0.192	1	8
SEMA5A	0.00325443	0.33354	0.418	0.344	1	8
ZKSCAN1	0.00342428	0.26964	0.291	0.208	1	8
DENND1A	0.003564	0.265014	0.367	0.274	1	8
ARHGAP21	0.00366504	0.329067	0.272	0.195	1	8
DENND4A	0.00427948	0.342507	0.538	0.465	1	8
SERINC1	0.00471176	0.28344	0.373	0.286	1	8
ZC3H11A	0.00538575	0.256453	0.31	0.233	1	8
RLF	0.00651226	0.378703	0.354	0.283	1	8
ELF2	0.0066889	0.327711	0.468	0.405	1	8
GNB1	0.00675478	0.262989	0.38	0.288	1	8
GPBP1	0.00693124	0.269336	0.57	0.499	1	8
AHCYL1	0.00705838	0.271048	0.354	0.285	1	8
ARHGEF10	0.00754237	0.350226	0.278	0.211	1	8
GOLGB1	0.00769452	0.284058	0.5	0.443	1	8
AP3B1	0.00774201	0.30777	0.342	0.262	1	8
LGALS1	0.00793819	0.510197	0.329	0.262	1	8
CHD2	0.00808336	0.3444	0.335	0.261	1	8
MARK3	0.0087113	0.311037	0.456	0.401	1	8
AK3	0.00966252	0.250529	0.297	0.221	1	8
OSMR-AS1	0.00983743	0.279059	0.348	0.273	1	8
RGS1	0	2.90081	0.373	0.001	0	9
FCER1G	0	2.09197	0.314	0.002	0	9
CYTIP	0	1.89761	0.412	0.005	0	9
RHOH	0	1.79594	0.373	0.003	0	9
PTPRC	0	1.78046	0.431	0.001	0	9
PIK3R5	0	1.42554	0.333	0.003	0	9
GPR183	0	1.42503	0.275	0.002	0	9
CD53	0	1.18359	0.255	0.001	0	9
HLA-DRB5	0	1.0679	0.255	0.001	0	9
HLA-DRA	2.77e-278	3.70739	0.471	0.008	6.61e-274	9
ADGRF5	2.82e-242	1.17902	0.275	0.003	6.73e-238	9
CALCRL	6.09e-224	1.69291	0.333	0.005	1.46e-219	9
PECAM1	1.06e-185	2.16962	0.392	0.008	2.54e-181	9
SRGN	1.76e-167	3.44753	0.765	0.037	4.2e-163	9
ZEB2	1.76e-166	1.39645	0.314	0.006	4.2e-162	9
CSF2RA	3.28e-156	1.5668	0.275	0.005	7.82e-152	9
HLA-DRB1	6.21e-155	1.60171	0.431	0.012	1.48e-150	9
SAMSN1	6.67e-138	2.01657	0.314	0.007	1.59e-133	9
SLC2A3	1.08e-104	1.37575	0.333	0.011	2.58e-100	9
KYNU	5.62e-78	1.84949	0.275	0.01	1.34e-73	9
EPB41L3	1.65e-71	1.26511	0.255	0.009	3.94e-67	9
CD83	8.15e-71	1.67093	0.314	0.014	1.95e-66	9
TCF4	1.46e-70	2.19408	0.529	0.042	3.49e-66	9
SMAP2	4.39e-60	1.08289	0.294	0.015	1.05e-55	9
ZEB1	2.21e-57	1.77945	0.392	0.028	5.27e-53	9
ENTPD1	1.3e-56	1.01749	0.294	0.015	3.11e-52	9
IGFBP7	9.85e-54	1.46599	0.294	0.016	2.35e-49	9
WIPF1	1.44e-44	0.994386	0.333	0.025	3.43e-40	9
RP11-519G16.3	4.94e-41	1.36889	0.255	0.016	1.18e-36	9
CXCR4	1.4e-38	1.98843	0.353	0.033	3.34e-34	9
ANKRD44	5.38e-35	1.16502	0.314	0.029	1.29e-30	9
MIR181A1HG	1.95e-34	0.871056	0.275	0.022	4.66e-30	9
CTSS	1.15e-32	1.24019	0.294	0.027	2.74e-28	9
PDE4D	1.93e-32	1.04406	0.373	0.042	4.62e-28	9
ARHGAP18	3.61e-32	1.01975	0.373	0.043	8.63e-28	9
CD99	4.68e-32	0.645992	0.255	0.02	1.12e-27	9
RBM47	1.89e-24	1.52243	0.275	0.031	4.5e-20	9
HLA-B	2.06e-24	1.70718	0.784	0.282	4.92e-20	9
CD74	6.43e-23	1.89775	0.529	0.123	1.54e-18	9
CREM	7.21e-21	1.16892	0.49	0.108	1.72e-16	9
B2M	8.83e-21	1.34676	1	0.96	2.11e-16	9
EMP1	1.45e-20	1.16162	0.353	0.059	3.46e-16	9
VOPP1	5.35e-20	0.940554	0.255	0.032	1.28e-15	9
PRKCH	3.81e-19	1.51679	0.431	0.091	9.1e-15	9
ANGPT2	5.36e-18	1.67024	0.333	0.06	1.28e-13	9
HIF1A-AS2	7.34e-18	0.948898	0.333	0.058	1.75e-13	9
DOCK8	1.33e-16	1.54147	0.275	0.045	3.17e-12	9
GAB2	6.09e-16	1.05125	0.392	0.086	1.45e-11	9
HIF1A	6.24e-16	1.35701	0.608	0.228	1.49e-11	9
RAPGEF1	4.55e-15	1.14954	0.451	0.121	1.09e-10	9
MCTP1	9.03e-15	1.1975	0.373	0.083	2.16e-10	9
SMAD1	1.19e-14	1.27521	0.294	0.056	2.85e-10	9
C10orf11	4.03e-14	0.8772	0.314	0.063	9.63e-10	9
TMSB4X	6.76e-14	1.95368	0.902	0.792	1.61e-09	9
ELF1	7.01e-14	1.2728	0.549	0.199	1.67e-09	9
NRP1	1.14e-13	0.891796	0.412	0.106	2.73e-09	9
SERPINE1	3.83e-13	1.36	0.275	0.052	9.15e-09	9
SH3KBP1	4.24e-13	0.773285	0.314	0.067	1.01e-08	9
AKAP13	1.43e-12	1.08813	0.667	0.33	3.4e-08	9
IRAK2	1.9e-12	0.93185	0.392	0.11	4.54e-08	9
REL	3.19e-12	1.21925	0.431	0.129	7.6e-08	9
PTPN1	3.3e-12	0.768518	0.314	0.071	7.87e-08	9
BTG1	5.81e-12	1.19145	0.451	0.151	1.39e-07	9
MEF2C	6.9e-12	1.23901	0.333	0.084	1.65e-07	9
PITPNC1	1.35e-11	1.0596	0.333	0.085	3.22e-07	9
WNT2B	2.9e-11	0.622794	0.314	0.074	6.93e-07	9
CCDC88A	7.74e-11	0.979705	0.275	0.063	1.85e-06	9
PRKX	1.32e-10	0.76274	0.275	0.061	3.16e-06	9
MGST2	1.72e-10	1.25752	0.275	0.065	4.11e-06	9
DOCK9	2.58e-10	1.64166	0.353	0.108	6.17e-06	9
PIP4K2A	4.15e-10	1.00924	0.314	0.084	9.9e-06	9
SEC14L1	7.98e-10	0.921082	0.353	0.107	1.91e-05	9
CYTH1	9.6e-10	0.888096	0.314	0.088	2.29e-05	9
PLEKHG1	1.19e-09	1.4404	0.294	0.082	2.83e-05	9
JAZF1	1.67e-09	1.00873	0.314	0.091	3.98e-05	9
RAP1A	4.2e-09	0.874676	0.529	0.235	0.000100219	9
FRMD4A	7.54e-09	1.091	0.353	0.116	0.000179916	9
HLA-C	8.79e-09	0.852769	0.333	0.105	0.000209851	9
GRK5	9.86e-09	0.774182	0.255	0.064	0.000235439	9
FBXL7	1.2e-08	1.34094	0.314	0.099	0.000286815	9
CHST11	2.06e-08	1.15827	0.412	0.163	0.000491145	9
GRB2	2.63e-08	0.79355	0.373	0.131	0.000628045	9
CDC42SE2	4.67e-08	1.02175	0.51	0.245	0.00111482	9
CFLAR	7.04e-08	1.02735	0.49	0.227	0.00168175	9
MTRNR2L12	7.46e-08	0.845119	0.392	0.145	0.00178072	9
FNBP1	8.09e-08	0.996646	0.314	0.106	0.00193141	9
JARID2	8.33e-08	0.724138	0.373	0.134	0.00198928	9
FCHSD2	8.65e-08	1.26158	0.353	0.128	0.00206481	9
ATP1B3	1.08e-07	0.91423	0.51	0.255	0.00258325	9
HLA-A	1.47e-07	1.15943	0.51	0.261	0.00350454	9
CXCL8	1.9e-07	2.54961	0.412	0.179	0.00453361	9
RNF130	2.88e-07	0.885344	0.294	0.095	0.00687517	9
DOCK4	3.26e-07	1.42297	0.647	0.525	0.00778834	9
CALM1	4.48e-07	0.83588	0.314	0.11	0.0107024	9
PDE4B	6.01e-07	0.80884	0.49	0.245	0.0143408	9
PFKFB3	6.27e-07	0.92539	0.255	0.08	0.0149792	9
RNF145	7.1e-07	0.797304	0.373	0.149	0.0169578	9
CDC42EP3	1.03e-06	0.821246	0.294	0.102	0.024695	9
KIAA1551	1.39e-06	0.841564	0.314	0.117	0.0331649	9
SSH2	1.41e-06	0.882758	0.412	0.18	0.0336553	9
CEP170	2.06e-06	0.716041	0.333	0.125	0.0492021	9
NAMPT	2.48e-06	1.26793	0.549	0.304	0.0591509	9
PPP2R5C	2.81e-06	0.894445	0.294	0.107	0.0671066	9
PTPRJ	4.07e-06	1.10478	0.275	0.097	0.0971414	9
SRGAP2	4.43e-06	0.502125	0.275	0.094	0.105822	9
CTTNBP2NL	6e-06	0.612811	0.451	0.224	0.143171	9
CLEC2B	6.38e-06	0.648896	0.333	0.132	0.152331	9
TPM3	7.39e-06	0.816334	0.275	0.102	0.176388	9
SRGAP2C	8.57e-06	0.531268	0.255	0.086	0.204598	9
TGFBR2	9.69e-06	0.815761	0.333	0.14	0.231287	9
NAV1	1.14e-05	0.795638	0.333	0.142	0.27334	9
MAP1LC3B	1.15e-05	0.732919	0.275	0.102	0.274285	9
ACTR2	1.28e-05	0.515742	0.373	0.168	0.304999	9
RALGAPA2	1.45e-05	1.09898	0.431	0.224	0.346685	9
TAOK3	1.54e-05	0.999696	0.353	0.162	0.367665	9
GNA13	2.49e-05	0.661278	0.314	0.131	0.595553	9
KLHL5	3.47e-05	0.613395	0.294	0.119	0.829392	9
ACAP2	3.79e-05	0.694975	0.412	0.208	0.905609	9
HIPK2	3.84e-05	0.803752	0.333	0.151	0.917639	9
ROCK1	4.02e-05	0.63953	0.392	0.196	0.960888	9
PDE8A	5.92e-05	0.555689	0.294	0.119	1	9
PDE4DIP	7.54e-05	0.770448	0.275	0.114	1	9
FNIP2	9.73e-05	0.724041	0.333	0.153	1	9
SWAP70	0.00010006	0.611622	0.353	0.174	1	9
HLA-E	0.000124537	1.23942	0.314	0.155	1	9
YWHAZ	0.0001431	0.573405	0.588	0.397	1	9
SLC1A3	0.000151674	1.12847	0.275	0.124	1	9
FAM49B	0.000177931	0.798469	0.392	0.215	1	9
SLC27A4	0.000233508	1.47706	0.529	0.404	1	9
PNP	0.000253735	0.958943	0.255	0.115	1	9
PPP3CA	0.000254028	0.697151	0.451	0.285	1	9
NFKB1	0.000256049	1.01522	0.431	0.271	1	9
TMOD3	0.000277981	0.711909	0.294	0.137	1	9
TNFAIP3	0.00029076	0.76934	0.392	0.227	1	9
SDCBP	0.000292952	0.592999	0.745	0.647	1	9
FGD4	0.000295772	0.442486	0.333	0.157	1	9
NCOA3	0.000324557	0.559905	0.314	0.152	1	9
FYN	0.000380539	1.0734	0.353	0.187	1	9
SNRPC	0.000453249	0.403493	0.255	0.111	1	9
CHD1	0.000462366	0.538922	0.333	0.173	1	9
TBC1D22A	0.00047402	0.507773	0.294	0.142	1	9
RDX	0.000484268	0.711283	0.294	0.144	1	9
LPAR6	0.000536312	0.909132	0.412	0.254	1	9
PSEN1	0.000582725	0.44819	0.294	0.139	1	9
MYCBP2	0.000695204	0.650282	0.412	0.235	1	9
ARFGEF2	0.000740104	0.382285	0.353	0.181	1	9
GSK3B	0.000749623	0.449079	0.392	0.21	1	9
ARRDC3	0.000933646	0.753592	0.353	0.2	1	9
ST6GAL1	0.00100776	0.65104	0.275	0.137	1	9
SH3BP5	0.0012112	0.521191	0.275	0.132	1	9
GALNT18	0.00129218	0.631247	0.255	0.123	1	9
CNOT6L	0.00149501	1.00064	0.255	0.13	1	9
MAP2K1	0.00159197	0.643567	0.333	0.184	1	9
FTL	0.00161241	0.731312	0.804	0.717	1	9
ZSWIM6	0.00168229	0.68573	0.451	0.296	1	9
CAB39	0.00179193	0.629693	0.333	0.185	1	9
RFWD2	0.00185972	0.648565	0.471	0.333	1	9
MDM2	0.00207642	0.428755	0.373	0.218	1	9
C1orf21	0.00212859	0.530829	0.431	0.278	1	9
RELL1	0.00243522	0.471887	0.255	0.125	1	9
AKT3	0.0025243	0.628486	0.588	0.462	1	9
LYN	0.00256807	1.06041	0.392	0.279	1	9
YES1	0.00307056	0.602539	0.255	0.129	1	9
RASAL2	0.00328454	0.924797	0.412	0.287	1	9
ITGAV	0.00334058	0.724872	0.333	0.208	1	9
SNX9	0.00344598	0.675992	0.431	0.277	1	9
SARAF	0.00381396	0.440512	0.333	0.189	1	9
ATP5E	0.00395399	0.637935	0.588	0.487	1	9
NCK1	0.00398593	0.523308	0.255	0.131	1	9
SMCHD1	0.00411418	0.806205	0.333	0.205	1	9
WDR1	0.0044869	0.36214	0.275	0.142	1	9
TPT1	0.0046248	0.496732	0.765	0.744	1	9
AHR	0.00486457	0.522014	0.333	0.198	1	9
WNK1	0.00489266	0.568155	0.373	0.238	1	9
APOD	0.00492195	0.381089	0.275	0.145	1	9
ZFC3H1	0.00499145	0.526881	0.294	0.164	1	9
PELI1	0.00513721	1.20197	0.451	0.345	1	9
OSBPL8	0.00529981	0.552627	0.353	0.215	1	9
P4HA1	0.00530965	0.542756	0.373	0.242	1	9
USP15	0.00573092	0.493986	0.431	0.301	1	9
CLIC1	0.00637415	0.427962	0.588	0.465	1	9
BCL2	0.00718187	0.80038	0.294	0.178	1	9
HIPK3	0.00744113	0.559356	0.314	0.186	1	9
CUL3	0.0081601	0.691186	0.353	0.234	1	9
DNAJA1	0.00836392	0.411438	0.373	0.236	1	9
PPP1CB	0.00848902	0.52907	0.255	0.141	1	9
SDF2	0.00894675	0.482012	0.275	0.16	1	9
ELMO1	0.00908875	0.594282	0.333	0.208	1	9
AC018890.6	0.00916069	0.748871	0.314	0.203	1	9
WHSC1L1	0.00922375	0.558601	0.333	0.21	1	9
GNAS	0.00923226	0.682307	0.451	0.359	1	9
