# Supplementary material for: Myoepithelial progenitors as founder cells of hyperplastic human breast lesions upon PIK3CA transformation
Source: Commun Biol. 2022 Mar 10;5:219. doi: 10.1038/s42003-022-03161-x (PMC8913783; doi:10.1038/s42003-022-03161-x)
Supplement: Supplementary file 5 — Supplementary Data 2 [file 42003_2022_3161_MOESM5_ESM.xlsx]

## Sheet: Supplementary Data File 2a
Supplementary Data File 2. DEGs after exclusion of contaminating clusters 7, 8, and 9 including DEGs encoding surface proteins and DEGs specific for anatomic origin
a) All DEGs
Tables dispay gene names (gene), p values (p_val), average logarithmic fold changes of cells per cluster (avg_logFC), percentages of cells expressing the gene in the cluster (pct.1) versus in all other clusters (pct.2) after excluding clusters 7, 8, and 9 from the analysis, the adjusted p values after correction for multiple testing (p_val_adj), and the cluster for A) all DEGs in clusters 0 to 6,…
gene	p_val	avg_logFC	pct.1	pct.2	p_val_adj	cluster
PRDX1	6.92609e-222	0.429188	0.939	0.823	1.65374e-217	0
SDCBP	1.78271e-197	0.514899	0.782	0.613	4.25658e-193	0
TXNIP	2.50709e-173	0.527957	0.732	0.517	5.98618e-169	0
SAA1	1.15442e-169	0.376789	1	0.977	2.7564e-165	0
CD59	3.9904e-151	0.338765	0.942	0.833	9.52789e-147	0
B2M	3.89077e-131	0.308245	0.99	0.953	9.29e-127	0
VAMP8	7.26067e-127	0.363561	0.788	0.638	1.73363e-122	0
SRP14	3.09983e-124	0.337004	0.907	0.827	7.40146e-120	0
UBA52	2.52837e-121	0.272182	0.961	0.9	6.03699e-117	0
PSMA4	2.85056e-105	0.383026	0.68	0.536	6.80629e-101	0
BRK1	4.26684e-97	0.321395	0.76	0.643	1.01879e-92	0
TNFSF10	9.55605e-97	0.453241	0.409	0.262	2.2817e-92	0
S100A11	4.74325e-94	0.313153	0.859	0.75	1.13255e-89	0
ANXA1	1.07538e-88	0.268072	0.942	0.882	2.56768e-84	0
COX7A2	9.07715e-88	0.295612	0.826	0.716	2.16735e-83	0
EIF3I	7.20609e-84	0.31763	0.753	0.666	1.7206e-79	0
SRSF3	5.54557e-76	0.303751	0.724	0.632	1.32412e-71	0
NDUFA4	6.27826e-76	0.272198	0.857	0.778	1.49906e-71	0
COX6B1	1.37447e-69	0.287834	0.693	0.587	3.28183e-65	0
PSMB7	1.66975e-69	0.316722	0.673	0.565	3.98687e-65	0
ARPC3	1.76897e-69	0.278559	0.667	0.553	4.22376e-65	0
ATP5L	1.77919e-68	0.277612	0.813	0.726	4.24816e-64	0
SHFM1	4.47119e-68	0.29507	0.736	0.643	1.06759e-63	0
PSMC1	7.53669e-67	0.33818	0.596	0.493	1.79954e-62	0
COX7C	2.94467e-66	0.256063	0.827	0.752	7.03098e-62	0
TM4SF1	6.67431e-66	0.332189	0.746	0.636	1.59362e-61	0
S100A14	3.0566e-64	0.374275	0.611	0.5	7.29824e-60	0
SNRPE	6.88826e-64	0.28682	0.702	0.61	1.64471e-59	0
LDHB	1.7479e-63	0.274077	0.794	0.707	4.17346e-59	0
TUBA1B	2.50048e-61	0.331374	0.639	0.542	5.9704e-57	0
ERH	1.30298e-59	0.254851	0.728	0.636	3.11113e-55	0
PARK7	1.48355e-59	0.285774	0.608	0.515	3.54227e-55	0
MRPL51	1.79245e-57	0.272562	0.602	0.501	4.27984e-53	0
PSMB1	9.60538e-57	0.29623	0.679	0.603	2.29348e-52	0
LSM5	4.96599e-55	0.302326	0.475	0.375	1.18573e-50	0
POMP	4.94383e-54	0.265206	0.756	0.683	1.18044e-49	0
NOP10	4.04069e-48	0.254642	0.623	0.536	9.64796e-44	0
PSMA3	2.29398e-47	0.276768	0.598	0.521	5.47733e-43	0
IFITM2	2.95956e-44	0.3222	0.365	0.267	7.06653e-40	0
RBX1	4.3116e-44	0.259134	0.536	0.451	1.02948e-39	0
TEX14	1.54696e-42	0.440789	0.391	0.294	3.69368e-38	0
ATP5G1	2.83213e-42	0.289292	0.456	0.368	6.76227e-38	0
CISD1	5.91406e-33	0.27437	0.421	0.35	1.4121e-28	0
PSMC2	2.31228e-32	0.252944	0.414	0.342	5.52104e-28	0
MRPS18C	1.06525e-29	0.250747	0.335	0.264	2.54349e-25	0
S100A13	6.04277e-26	0.251235	0.365	0.299	1.44283e-21	0
EIF3K	9.38772e-26	0.253105	0.443	0.385	2.24151e-21	0
HES1	2.46536e-23	0.250971	0.233	0.168	5.88653e-19	0
PSMA7	3.60926e-23	0.253529	0.366	0.306	8.61783e-19	0
MT1E	6.09005e-21	0.424972	0.375	0.308	1.45412e-16	0
MT2A	2.21014e-20	0.375996	0.636	0.563	5.27715e-16	0
S100A6	0.000374033	0.26654	0.313	0.294	1	0
MYL12A	3.20282e-263	0.520014	0.924	0.877	7.64737e-259	1
ITGA2	1.22963e-173	0.593146	0.713	0.546	2.93599e-169	1
ZFAS1	3.44327e-156	0.366889	0.913	0.871	8.2215e-152	1
ACTA2	2.29005e-113	0.412149	0.847	0.747	5.46794e-109	1
FAM126A	3.03023e-109	0.306781	0.72	0.575	7.23529e-105	1
GPC5	1.75428e-88	0.556888	0.312	0.172	4.1887e-84	1
DDX21	1.27669e-86	0.322836	0.732	0.646	3.04835e-82	1
MORF4L2	1.19924e-77	0.262222	0.838	0.793	2.86342e-73	1
FLNB	4.41874e-67	0.33841	0.385	0.255	1.05506e-62	1
PKD2	4.78214e-51	0.266741	0.743	0.695	1.14183e-46	1
ACTG2	1.11782e-49	0.39148	0.674	0.607	2.66902e-45	1
CLMP	8.79106e-46	0.321099	0.665	0.615	2.09904e-41	1
MTHFD2	2.17949e-38	0.275686	0.428	0.338	5.20397e-34	1
PUM3	2.56358e-36	0.259495	0.425	0.337	6.12105e-32	1
CYCS	4.67943e-36	0.252763	0.614	0.552	1.11731e-31	1
CBLB	7.54639e-35	0.289121	0.5	0.424	1.80185e-30	1
GLIPR1	2.6429e-29	0.27385	0.445	0.372	6.31045e-25	1
LAMA3	1.83345e-28	0.308375	0.623	0.597	4.37772e-24	1
ACTB	3.13513e-28	0.279154	0.605	0.56	7.48574e-24	1
NDRG1	1.5426e-23	0.301763	0.355	0.291	3.68326e-19	1
GJA1	2.42349e-21	0.253557	0.346	0.285	5.78658e-17	1
ACTG1	2.19402e-20	0.294219	0.512	0.466	5.23866e-16	1
GBE1	7.97683e-20	0.327314	0.371	0.316	1.90463e-15	1
DAPK2	2.55604e-18	0.26312	0.372	0.318	6.10306e-14	1
TAGLN	1.09477e-11	0.41986	0.259	0.218	2.61399e-07	1
TXNIP	1.05379e-239	0.554168	0.816	0.508	2.51612e-235	2
DPYD	2.07032e-178	0.438407	0.74	0.465	4.9433e-174	2
ZBTB20	3.77145e-175	0.416532	0.841	0.592	9.0051e-171	2
TNFSF10	1.2283e-172	0.452811	0.505	0.248	2.93281e-168	2
CYP1B1	9.39697e-171	0.617247	0.31	0.118	2.24371e-166	2
DOCK4	2.96888e-168	0.424807	0.75	0.483	7.0888e-164	2
TSHZ2	6.45838e-158	0.305863	0.989	0.896	1.54207e-153	2
SAA1	2.45472e-152	0.31377	0.999	0.978	5.86114e-148	2
PIK3R1	7.26262e-148	0.420112	0.664	0.417	1.7341e-143	2
NPC2	2.23117e-147	0.446877	0.862	0.655	5.32738e-143	2
WWOX	8.11367e-147	0.478327	0.682	0.44	1.9373e-142	2
ANK3	5.46207e-146	0.397502	0.554	0.307	1.30418e-141	2
ZNF521	8.07281e-145	0.450833	0.526	0.291	1.92754e-140	2
MGP	1.65215e-138	0.906248	0.351	0.161	3.94484e-134	2
MED13L	2.73499e-137	0.342722	0.923	0.759	6.53033e-133	2
SNED1	4.24833e-136	0.364212	0.379	0.175	1.01437e-131	2
FOXP1	3.72254e-135	0.327122	0.928	0.779	8.88831e-131	2
MAOB	1.02578e-133	0.418324	0.318	0.136	2.44926e-129	2
FKBP5	1.5906e-130	0.429624	0.546	0.318	3.79788e-126	2
RARRES3	1.07718e-126	0.360861	0.25	0.095	2.57198e-122	2
RIN2	4.20113e-126	0.372033	0.523	0.298	1.0031e-121	2
CCND3	1.9311e-121	0.353367	0.731	0.501	4.61089e-117	2
SAA2-SAA4	3.03781e-118	0.393649	0.642	0.407	7.25338e-114	2
MAP3K5	1.35718e-117	0.366746	0.513	0.293	3.24053e-113	2
FAAH2	2.51121e-115	0.369171	0.479	0.267	5.99602e-111	2
IFI16	1.752e-114	0.328338	0.745	0.526	4.18325e-110	2
SERPINA3	3.296e-111	0.37874	0.374	0.189	7.86986e-107	2
ZBTB7C	4.42813e-111	0.346897	0.514	0.3	1.05731e-106	2
CHI3L1	1.64943e-110	0.577001	0.288	0.13	3.93834e-106	2
ARHGAP26	2.01146e-109	0.360935	0.87	0.709	4.80275e-105	2
PLEKHA5	3.04394e-109	0.330106	0.813	0.625	7.26802e-105	2
SOD2	9.13306e-107	0.290803	0.986	0.9	2.1807e-102	2
RAPGEF5	3.87826e-106	0.331138	0.255	0.108	9.26013e-102	2
LDLRAD4	3.2106e-103	0.30056	0.264	0.115	7.66596e-99	2
RARRES1	1.54668e-102	0.408174	0.502	0.298	3.69301e-98	2
CHI3L2	8.66069e-102	0.394776	0.31	0.149	2.06791e-97	2
UNC5C	4.8193e-101	0.39656	0.479	0.282	1.1507e-96	2
RORA	1.54733e-100	0.409	0.467	0.277	3.69457e-96	2
ERRFI1	7.11615e-97	0.339638	0.652	0.442	1.69912e-92	2
SPARCL1	8.07583e-97	0.295987	0.87	0.674	1.92827e-92	2
ACSM3	3.54659e-96	0.505262	0.263	0.12	8.46819e-92	2
ALPK1	1.37499e-94	0.309506	0.46	0.266	3.28306e-90	2
NOS1AP	1.92926e-93	0.349127	0.457	0.27	4.60649e-89	2
FAM177B	3.5234e-91	0.334327	0.752	0.552	8.41281e-87	2
ITGB6	5.03102e-91	0.333805	0.588	0.386	1.20126e-86	2
DLG2	1.23973e-90	0.369175	0.596	0.401	2.9601e-86	2
KIAA1217	6.13536e-88	0.257564	0.898	0.743	1.46494e-83	2
FHIT	8.18676e-88	0.360629	0.459	0.276	1.95475e-83	2
GLUL	2.0032e-87	0.4468	0.572	0.388	4.78305e-83	2
RP4-678D15.1	3.80172e-87	0.273955	0.756	0.556	9.07736e-83	2
C1QTNF3-AMACR	1.44295e-86	0.291142	0.215	0.092	3.44532e-82	2
FXYD3	2.11664e-86	0.302341	0.315	0.163	5.05389e-82	2
MINK1	1.29396e-85	0.322719	0.492	0.308	3.08958e-81	2
ARHGAP24	2.10716e-85	0.334084	0.532	0.338	5.03126e-81	2
SDCBP	5.25981e-85	0.266944	0.805	0.615	1.25589e-80	2
RP5-1198O20.4	2.50629e-84	0.335725	0.476	0.298	5.98428e-80	2
EMP2	4.02166e-84	0.305411	0.339	0.182	9.60251e-80	2
WFDC2	1.97255e-82	0.538405	0.254	0.122	4.70985e-78	2
RP11-123O10.4	2.59931e-81	0.339682	0.388	0.221	6.20638e-77	2
TBC1D5	7.41702e-81	0.300863	0.432	0.259	1.77096e-76	2
IFITM2	7.9206e-81	0.383334	0.424	0.259	1.8912e-76	2
CNTNAP3	8.7897e-80	0.285418	0.261	0.126	2.09872e-75	2
ARL6IP5	1.4118e-78	0.302175	0.495	0.316	3.37096e-74	2
EXOC4	2.09202e-77	0.272561	0.491	0.313	4.99512e-73	2
NEO1	3.84068e-77	0.269249	0.369	0.209	9.17039e-73	2
SYNE2	6.95714e-77	0.273034	0.543	0.356	1.66116e-72	2
DIAPH2	7.11939e-77	0.320802	0.358	0.203	1.6999e-72	2
EYA2	7.53942e-77	0.279236	0.497	0.312	1.80019e-72	2
MAML3	1.97064e-76	0.305439	0.483	0.306	4.70531e-72	2
PBX1	1.97336e-76	0.268704	0.395	0.228	4.7118e-72	2
GHR	4.4139e-76	0.346639	0.482	0.303	1.05391e-71	2
KAZN	1.75935e-75	0.327028	0.402	0.24	4.2008e-71	2
STAC2	3.63786e-75	0.316242	0.31	0.168	8.68612e-71	2
PTPRG	4.65659e-75	0.289462	0.733	0.551	1.11185e-70	2
ANTXR1	3.14307e-73	0.257515	0.448	0.277	7.50472e-69	2
CRADD	3.96273e-73	0.274958	0.248	0.121	9.46181e-69	2
BICC1	5.10028e-73	0.307048	0.567	0.38	1.21779e-68	2
TGFBR3	1.73803e-72	0.308204	0.587	0.402	4.1499e-68	2
S100A14	1.7933e-71	0.270299	0.677	0.491	4.28185e-67	2
RAB13	1.37861e-70	0.270114	0.526	0.35	3.2917e-66	2
TIMP1	1.82808e-69	0.373703	0.316	0.176	4.36491e-65	2
ZMYND8	3.6221e-69	0.251754	0.51	0.33	8.64848e-65	2
PRKCE	5.47983e-69	0.258183	0.463	0.292	1.30842e-64	2
PRKD1	3.48639e-68	0.314426	0.436	0.273	8.32446e-64	2
S100A4	1.94591e-67	0.351524	0.204	0.096	4.64625e-63	2
FAM65B	1.81423e-66	0.374181	0.256	0.133	4.33185e-62	2
ZNF385D	5.98952e-66	0.261258	0.392	0.237	1.43012e-61	2
EFNA5	1.43017e-65	0.272594	0.552	0.377	3.41482e-61	2
NDUFB1	4.30667e-65	0.259955	0.455	0.29	1.0283e-60	2
FBXL17	4.86194e-65	0.254741	0.358	0.211	1.16089e-60	2
TEX14	3.91489e-64	0.445156	0.44	0.288	9.34757e-60	2
GRIP1	5.62068e-64	0.268879	0.305	0.171	1.34205e-59	2
PAK3	9.56053e-64	0.28798	0.311	0.176	2.28277e-59	2
FAM189A2	4.45092e-62	0.260696	0.432	0.272	1.06275e-57	2
TRABD2B	1.36553e-61	0.295086	0.345	0.206	3.26047e-57	2
CTNNB1	6.28456e-61	0.29928	0.725	0.571	1.50056e-56	2
CCDC91	8.21128e-59	0.264543	0.357	0.219	1.96061e-54	2
SCPEP1	1.38422e-57	0.261984	0.309	0.183	3.3051e-53	2
THSD7B	4.49865e-57	0.26025	0.226	0.118	1.07414e-52	2
TP63	1.37e-52	0.268542	0.387	0.25	3.27115e-48	2
APOD	2.00444e-51	0.284449	0.227	0.121	4.78599e-47	2
LINC-PINT	2.53785e-51	0.268216	0.635	0.486	6.05962e-47	2
IFITM3	6.32989e-51	0.40416	0.462	0.331	1.51139e-46	2
S100A6	3.01867e-48	0.37596	0.407	0.276	7.20768e-44	2
NPAS3	5.94892e-48	0.285919	0.282	0.171	1.42042e-43	2
MT1E	9.75493e-41	0.432531	0.417	0.302	2.32919e-36	2
CNTN4	1.94452e-34	0.256031	0.218	0.133	4.64293e-30	2
TAGLN2	2.25053e-33	0.252922	0.364	0.26	5.37359e-29	2
H3F3B	2.2704e-32	0.322265	0.536	0.426	5.42103e-28	2
NNMT	5.39316e-30	0.313687	0.541	0.434	1.28772e-25	2
MT2A	6.9769e-29	0.364187	0.677	0.558	1.66588e-24	2
CYR61	0	1.95779	0.525	0.125	0	3
CRIM1	0	1.20044	0.815	0.487	0	3
FAM126A	0	1.18692	0.878	0.558	0	3
CREB5	0	1.17029	0.717	0.302	0	3
SSR3	0	1.10495	0.909	0.702	0	3
ADAMTS1	0	1.09797	0.346	0.069	0	3
GCLM	0	1.09672	0.836	0.55	0	3
SYNPO2	0	1.08277	0.641	0.322	0	3
TRIO	0	1.07113	0.885	0.601	0	3
CD200	0	1.04897	0.673	0.338	0	3
CALD1	0	1.04408	0.975	0.859	0	3
ATP13A3	0	1.02543	0.574	0.259	0	3
THBS1	0	1.02466	0.403	0.12	0	3
SELK	0	1.02005	0.84	0.676	0	3
DDX21	0	1.00668	0.849	0.631	0	3
AMIGO2	0	0.971714	0.501	0.159	0	3
TAF1D	0	0.969562	0.532	0.228	0	3
SLMAP	0	0.9576	0.813	0.595	0	3
FEZ2	0	0.953456	0.635	0.329	0	3
GADD45A	0	0.941704	0.385	0.106	0	3
TES	0	0.937938	0.677	0.361	0	3
PSG4	0	0.917231	0.308	0.06	0	3
PABPC1	0	0.898383	0.891	0.745	0	3
ZFAS1	0	0.89387	0.955	0.866	0	3
MORF4L2	0	0.795088	0.929	0.781	0	3
MYL12A	0	0.633825	0.947	0.876	0	3
KRT17	1.24231e-305	1.15002	0.39	0.119	2.96627e-301	3
MAP2	3.39198e-299	0.902887	0.452	0.168	8.09902e-295	3
EXT1	5.1223e-291	0.822017	0.834	0.647	1.22305e-286	3
PALLD	8.42773e-285	0.79579	0.717	0.486	2.01229e-280	3
DMD	9.89306e-279	0.798799	0.826	0.652	2.36217e-274	3
LIMA1	2.08611e-276	0.773008	0.769	0.541	4.981e-272	3
HSPA5	3.41153e-275	0.910785	0.643	0.38	8.14571e-271	3
CYCS	8.26687e-271	0.852618	0.744	0.534	1.97388e-266	3
USP53	1.90434e-269	1.05072	0.647	0.389	4.54699e-265	3
CALU	9.47036e-262	0.733911	0.724	0.505	2.26124e-257	3
OSER1	9.99329e-259	0.876039	0.599	0.343	2.3861e-254	3
MKL1	4.50144e-256	0.917253	0.693	0.449	1.07481e-251	3
HNRNPC	1.99e-253	0.600072	0.885	0.777	4.75153e-249	3
GPC5	5.73905e-247	1.1864	0.421	0.162	1.37031e-242	3
KRT14	6.46607e-246	1.27631	0.496	0.233	1.5439e-241	3
RASSF3	2.89684e-245	0.854998	0.481	0.221	6.91679e-241	3
NEDD4L	4.46067e-245	0.784992	0.699	0.476	1.06507e-240	3
SSBP2	1.73804e-243	0.816414	0.733	0.539	4.14992e-239	3
RBMS3	2.32733e-243	0.695953	0.847	0.715	5.55696e-239	3
DHFR	3.29881e-241	0.780264	0.749	0.556	7.87656e-237	3
CTC-490G23.6	1.94575e-237	0.844848	0.239	0.055	4.64586e-233	3
ARF4	6.46504e-232	0.731965	0.736	0.56	1.54366e-227	3
SEMA3C	2.89372e-228	0.85552	0.641	0.411	6.90934e-224	3
TXNRD1	5.27312e-228	0.689964	0.812	0.615	1.25906e-223	3
SLC7A11	5.38459e-226	0.908116	0.4	0.162	1.28568e-221	3
MBNL2	9.85361e-223	0.688654	0.724	0.532	2.35275e-218	3
MID1	5.94669e-221	1.06435	0.42	0.184	1.41989e-216	3
ARL13B	1.56284e-217	0.768943	0.408	0.17	3.7316e-213	3
PSME4	1.38027e-214	0.775767	0.58	0.347	3.29566e-210	3
FAM13A	2.45339e-214	0.801555	0.428	0.189	5.85796e-210	3
FRMD6	4.52354e-214	0.847776	0.688	0.485	1.08009e-209	3
EIF2AK3	3.79045e-212	0.795209	0.41	0.174	9.05045e-208	3
ACTA2	1.18966e-209	0.518016	0.922	0.74	2.84054e-205	3
CORO1C	1.92534e-209	0.719762	0.397	0.168	4.59712e-205	3
SLC20A2	3.96105e-207	0.810677	0.576	0.355	9.4578e-203	3
SETD5	1.38454e-204	0.599705	0.741	0.565	3.30586e-200	3
TEAD1	2.3717e-202	0.66941	0.649	0.421	5.66291e-198	3
HSP90B1	1.02012e-201	0.641154	0.793	0.65	2.43574e-197	3
MYO1B	5.44387e-198	0.772495	0.593	0.371	1.29983e-193	3
RBMS3-AS3	2.78477e-196	0.702662	0.6	0.379	6.6492e-192	3
ACTN4	1.08619e-195	0.740585	0.6	0.382	2.5935e-191	3
DST	1.18221e-194	0.520622	0.966	0.924	2.82276e-190	3
ARID5B	5.35038e-191	0.833269	0.813	0.724	1.27751e-186	3
MAP4K3	2.30454e-190	0.73567	0.55	0.324	5.50256e-186	3
SEC31A	3.66338e-185	0.702176	0.552	0.337	8.74706e-181	3
MIR4435-2HG	4.37473e-185	0.706921	0.62	0.398	1.04455e-180	3
ARHGEF28	9.07108e-185	0.750158	0.527	0.301	2.1659e-180	3
UBE2H	4.02823e-184	0.633766	0.705	0.528	9.61821e-180	3
HSP90AB1	1.05293e-183	0.380372	0.98	0.967	2.51408e-179	3
RTN4	1.75076e-182	0.634199	0.672	0.497	4.18028e-178	3
IARS	6.8195e-182	0.723271	0.486	0.263	1.62829e-177	3
SEC24D	3.30372e-180	0.710219	0.474	0.254	7.8883e-176	3
FERMT2	7.35892e-180	0.731227	0.439	0.219	1.75709e-175	3
KCNMA1	2.96389e-172	0.920315	0.535	0.327	7.07688e-168	3
GNL3	8.54714e-171	0.681363	0.552	0.342	2.0408e-166	3
PTPRJ	8.25955e-170	0.68357	0.236	0.072	1.97213e-165	3
NPM1	6.22205e-167	0.413143	0.933	0.889	1.48564e-162	3
PDLIM5	7.39468e-167	0.796495	0.572	0.38	1.76563e-162	3
NEXN	8.404e-167	0.655199	0.334	0.136	2.00662e-162	3
CCNI	2.45483e-166	0.560763	0.745	0.615	5.8614e-162	3
CAMTA1	6.5304e-162	0.656094	0.556	0.355	1.55926e-157	3
PAWR	1.87103e-160	0.580947	0.676	0.512	4.46746e-156	3
IRS2	3.84562e-159	0.724171	0.401	0.201	9.18219e-155	3
LAMC1	2.06391e-158	0.578742	0.696	0.54	4.928e-154	3
TLE4	2.50184e-158	0.825667	0.558	0.371	5.97364e-154	3
HERPUD1	2.72964e-156	0.700582	0.35	0.158	6.51757e-152	3
SLC2A1	5.10484e-156	0.5515	0.253	0.087	1.21888e-151	3
NFASC	1.55999e-151	0.673512	0.479	0.282	3.72478e-147	3
CCSER1	8.69521e-149	0.645626	0.59	0.394	2.07616e-144	3
GOLGA4	1.64551e-148	0.562395	0.712	0.583	3.92899e-144	3
LRRFIP1	7.49282e-146	0.685478	0.553	0.376	1.78906e-141	3
USP31	2.20729e-145	0.67288	0.626	0.444	5.27035e-141	3
CAV1	1.19615e-142	0.628718	0.717	0.591	2.85604e-138	3
AMD1	1.22094e-140	0.602843	0.414	0.222	2.91523e-136	3
LINC00152	1.8243e-137	0.736909	0.382	0.197	4.35589e-133	3
ACTG2	6.29286e-136	0.601182	0.768	0.595	1.50255e-131	3
CCNB1IP1	4.1654e-135	0.541901	0.552	0.369	9.94573e-131	3
C1orf21	1.12928e-134	0.613749	0.438	0.248	2.69638e-130	3
SAMD4A	3.51608e-134	0.745246	0.464	0.276	8.39535e-130	3
RBPMS	1.78042e-133	0.418616	0.896	0.829	4.25111e-129	3
LUZP1	3.13816e-129	0.668217	0.464	0.286	7.49299e-125	3
MYL12B	6.68912e-128	0.370596	0.898	0.864	1.59716e-123	3
NT5DC3	6.81819e-127	0.497107	0.207	0.07	1.62798e-122	3
PTPN14	4.97171e-126	0.531244	0.6	0.438	1.1871e-121	3
IFRD1	1.14027e-124	0.557849	0.349	0.172	2.72262e-120	3
CD2AP	6.1568e-124	0.614636	0.453	0.274	1.47006e-119	3
FAM63B	4.5678e-123	0.586717	0.323	0.155	1.09065e-118	3
NAV2	7.66634e-122	0.521114	0.792	0.704	1.83049e-117	3
TJP1	3.32314e-121	0.614737	0.417	0.243	7.93466e-117	3
KIF13A	1.86709e-120	0.666315	0.593	0.449	4.45805e-116	3
TCEB3	2.56003e-120	0.510207	0.229	0.086	6.11257e-116	3
SH3RF2	2.95462e-120	0.682792	0.239	0.094	7.05474e-116	3
UBASH3B	1.35516e-118	0.631922	0.44	0.265	3.23572e-114	3
IPO7	2.6183e-116	0.534239	0.399	0.225	6.25171e-112	3
FAM129A	3.28911e-115	0.582477	0.668	0.53	7.8534e-111	3
RPL22L1	2.16905e-114	0.582577	0.764	0.664	5.17905e-110	3
WBP5	5.02271e-114	0.50652	0.762	0.675	1.19927e-109	3
MAP4	5.86552e-113	0.509403	0.645	0.51	1.40051e-108	3
SH3BP5	1.04332e-112	0.549956	0.26	0.11	2.49114e-108	3
FLNB	1.26284e-110	0.579171	0.431	0.255	3.01528e-106	3
RSRC2	1.28266e-109	0.580267	0.607	0.484	3.06261e-105	3
C2orf88	8.67273e-108	0.522215	0.534	0.375	2.07079e-103	3
PUM3	2.19158e-106	0.566197	0.49	0.332	5.23284e-102	3
PKD2	1.73851e-105	0.488669	0.763	0.695	4.15105e-101	3
GAN	2.04567e-104	0.588355	0.513	0.351	4.88445e-100	3
DDIT3	1.80092e-102	0.525744	0.228	0.094	4.30006e-98	3
RASAL2	2.741e-102	0.666033	0.42	0.263	6.54468e-98	3
KIAA0226L	4.44762e-102	0.503186	0.261	0.118	1.06196e-97	3
SPOP	1.4772e-101	0.733718	0.335	0.185	3.52712e-97	3
RAI14	1.82999e-100	0.662425	0.417	0.262	4.36948e-96	3
POSTN	1.92537e-100	0.576851	0.313	0.16	4.5972e-96	3
KMT2A	2.55591e-100	0.466822	0.544	0.389	6.10273e-96	3
PIP5K1A	4.32879e-100	0.509387	0.392	0.231	1.03359e-95	3
MSRB3	1.40458e-99	0.540041	0.55	0.409	3.35371e-95	3
LINC01492	2.54479e-99	0.56116	0.25	0.114	6.07619e-95	3
RUVBL1	1.26326e-98	0.503854	0.308	0.158	3.01629e-94	3
GLS	1.55007e-98	0.55765	0.378	0.223	3.70109e-94	3
DENND5A	3.72576e-98	0.521761	0.431	0.267	8.89599e-94	3
WDR43	1.49609e-97	0.480362	0.248	0.11	3.57221e-93	3
MEF2A	8.64122e-97	0.533246	0.501	0.349	2.06326e-92	3
2006-03-01	2.88985e-96	0.50031	0.491	0.34	6.9001e-92	3
LRRFIP2	2.42387e-95	0.552771	0.427	0.271	5.78747e-91	3
SARS	1.74391e-94	0.538288	0.475	0.333	4.16392e-90	3
ILF2	2.80346e-94	0.469874	0.601	0.482	6.69383e-90	3
PEAK1	3.8821e-94	0.563816	0.438	0.285	9.26929e-90	3
SERPINB5	5.782e-94	0.512887	0.546	0.417	1.38057e-89	3
PPP2CB	1.00755e-93	0.51612	0.356	0.205	2.40574e-89	3
SRPK2	3.0868e-93	0.551061	0.502	0.361	7.37035e-89	3
DENND4A	1.07976e-92	0.510807	0.582	0.445	2.57815e-88	3
NOP58	1.30449e-92	0.479029	0.381	0.227	3.11474e-88	3
RASA2	2.22764e-91	0.548768	0.528	0.388	5.31893e-87	3
FAM208B	1.15807e-90	0.493705	0.328	0.179	2.76513e-86	3
WWC2	1.33164e-90	0.5407	0.357	0.209	3.17955e-86	3
RAB1A	8.36542e-90	0.480971	0.504	0.364	1.99741e-85	3
RAB3GAP1	8.6172e-90	0.561496	0.447	0.307	2.05753e-85	3
ENAH	3.0837e-89	0.620522	0.382	0.24	7.36295e-85	3
FNBP1L	4.31798e-89	0.501441	0.456	0.305	1.031e-84	3
GALNT10	5.54519e-89	0.520566	0.47	0.324	1.32402e-84	3
SMG1	6.32247e-89	0.518022	0.382	0.234	1.50962e-84	3
CMYA5	1.0143e-87	0.64527	0.362	0.217	2.42184e-83	3
EEF1A1	3.60693e-87	0.258356	0.988	0.976	8.61225e-83	3
MAGI1	2.72258e-86	0.462335	0.721	0.639	6.5007e-82	3
CLK1	5.30822e-86	0.5112	0.429	0.281	1.26744e-81	3
RND3	8.87301e-86	0.601342	0.513	0.372	2.11861e-81	3
FGFR1	2.0708e-85	0.545446	0.412	0.268	4.94444e-81	3
2002-09-01	4.30254e-85	0.518844	0.447	0.313	1.02732e-80	3
NHSL1	4.38747e-85	0.550927	0.423	0.268	1.0476e-80	3
GJA1	2.52931e-84	0.522128	0.424	0.276	6.03923e-80	3
HSPA9	3.78152e-84	0.496721	0.423	0.282	9.02915e-80	3
MTHFD2	8.06499e-84	0.476104	0.476	0.336	1.92568e-79	3
MBNL1	3.53863e-83	0.435645	0.692	0.607	8.44918e-79	3
TMEM40	3.68903e-82	0.466305	0.218	0.098	8.8083e-78	3
BIRC3	2.97419e-81	0.761492	0.596	0.488	7.10147e-77	3
UBC	3.95995e-79	0.367186	0.972	0.961	9.45517e-75	3
SEC24A	1.0726e-78	0.440016	0.217	0.098	2.56104e-74	3
MACF1	2.01166e-78	0.482368	0.669	0.59	4.80325e-74	3
MME	3.23056e-78	0.596686	0.435	0.305	7.7136e-74	3
ARHGAP29	1.47458e-77	0.501473	0.386	0.247	3.52085e-73	3
ABI1	1.76159e-77	0.470209	0.498	0.37	4.20615e-73	3
PLS3	2.3678e-76	0.45964	0.555	0.445	5.6536e-72	3
NAA25	6.37636e-76	0.482003	0.402	0.266	1.52248e-71	3
WEE1	1.63116e-75	0.411996	0.215	0.099	3.89472e-71	3
SLC38A1	1.31363e-74	0.445333	0.63	0.548	3.13655e-70	3
PICALM	1.24809e-73	0.481062	0.561	0.464	2.98007e-69	3
IQCJ-SCHIP1	1.54079e-73	0.476618	0.3	0.171	3.67895e-69	3
ITGA2	1.60299e-73	0.455767	0.662	0.564	3.82745e-69	3
EIF4A2	3.14829e-73	0.373415	0.805	0.769	7.51717e-69	3
CAMK2D	1.60633e-72	0.522759	0.461	0.335	3.83543e-68	3
RSL1D1	3.6903e-72	0.40063	0.63	0.541	8.81132e-68	3
WAC	1.42618e-71	0.42257	0.589	0.49	3.4053e-67	3
GART	2.92445e-70	0.461385	0.316	0.188	6.98271e-66	3
ACTN1	4.87695e-70	0.481802	0.555	0.454	1.16447e-65	3
RAPGEF2	1.55924e-69	0.474837	0.427	0.3	3.723e-65	3
TCF7L1	1.89407e-69	0.480256	0.547	0.436	4.52247e-65	3
QKI	2.64405e-69	0.457111	0.511	0.396	6.3132e-65	3
TIMM17A	8.24228e-69	0.469237	0.416	0.295	1.96801e-64	3
USP47	1.2913e-68	0.453259	0.526	0.407	3.08324e-64	3
MYO9B	9.02748e-68	0.422932	0.243	0.127	2.15549e-63	3
MLLT4	5.55886e-67	0.444939	0.307	0.183	1.32729e-62	3
RP11-35J10.5	1.60062e-66	0.645595	0.251	0.136	3.82179e-62	3
SMC5	2.22032e-66	0.454687	0.535	0.427	5.30145e-62	3
COPS2	4.98161e-66	0.432947	0.417	0.296	1.18946e-61	3
COPA	2.48792e-65	0.468674	0.429	0.312	5.9404e-61	3
ARMC8	8.00395e-64	0.426662	0.389	0.266	1.9111e-59	3
MYLK	1.16408e-63	0.299281	0.861	0.813	2.77947e-59	3
NUP153	1.43934e-63	0.426228	0.343	0.219	3.4367e-59	3
RAB11A	2.67398e-63	0.445311	0.554	0.457	6.38467e-59	3
RNMT	2.78428e-63	0.48771	0.468	0.36	6.64801e-59	3
CDH1	2.62993e-62	0.429988	0.332	0.213	6.27949e-58	3
CDR2	2.9466e-61	0.415939	0.268	0.152	7.0356e-57	3
RAB18	4.40677e-61	0.411682	0.405	0.29	1.0522e-56	3
MYH11	6.85093e-61	0.588069	0.343	0.224	1.6358e-56	3
HERC1	1.33482e-60	0.423767	0.516	0.415	3.18716e-56	3
TMEM165	5.31078e-60	0.417763	0.445	0.332	1.26805e-55	3
TARS	7.11116e-60	0.475684	0.357	0.244	1.69793e-55	3
FOXO3	2.74084e-59	0.387178	0.585	0.488	6.54431e-55	3
PPP1R12B	2.82965e-59	0.521307	0.385	0.273	6.75636e-55	3
VIM	2.05123e-58	0.400136	0.443	0.326	4.89772e-54	3
PCNX	2.17404e-58	0.396171	0.552	0.461	5.19096e-54	3
LMOD1	1.40209e-57	0.415801	0.336	0.219	3.34778e-53	3
EIF4E	4.29425e-56	0.422244	0.477	0.382	1.02534e-51	3
CACNB4	6.13359e-56	0.481382	0.312	0.197	1.46452e-51	3
FBXO42	8.52027e-56	0.419152	0.277	0.166	2.03439e-51	3
TNPO1	1.72758e-55	0.43345	0.363	0.252	4.12494e-51	3
RSL24D1	5.0558e-55	0.333188	0.731	0.698	1.20717e-50	3
GPBP1	5.60903e-55	0.351565	0.57	0.486	1.33927e-50	3
NOLC1	6.09424e-55	0.384346	0.245	0.14	1.45512e-50	3
FBXW7	1.97596e-54	0.416231	0.367	0.253	4.718e-50	3
SND1	2.77872e-54	0.430825	0.466	0.369	6.63474e-50	3
PUM1	3.26794e-54	0.36503	0.583	0.51	7.80287e-50	3
ARPP19	7.67503e-54	0.399042	0.378	0.269	1.83257e-49	3
KLHL7	1.13018e-52	0.397511	0.221	0.121	2.69852e-48	3
PTRF	1.50471e-52	0.405509	0.362	0.254	3.5928e-48	3
RAP1B	4.79601e-52	0.396505	0.41	0.303	1.14514e-47	3
MAP7	5.72988e-52	0.379214	0.426	0.318	1.36812e-47	3
KIAA0355	1.80376e-51	0.377813	0.245	0.143	4.30683e-47	3
STK17A	1.8521e-51	0.355903	0.201	0.106	4.42227e-47	3
CLEC16A	4.10814e-51	0.387371	0.425	0.317	9.80901e-47	3
EIF3A	6.38374e-51	0.382616	0.438	0.338	1.52424e-46	3
TOR1AIP2	1.08053e-50	0.404664	0.32	0.214	2.57998e-46	3
FNIP2	2.01553e-50	0.413903	0.24	0.14	4.81248e-46	3
SH3PXD2A	2.20052e-50	0.401115	0.387	0.278	5.25419e-46	3
GRAMD3	5.64769e-50	0.393661	0.525	0.439	1.3485e-45	3
MYO1E	1.79951e-49	0.396704	0.575	0.501	4.29669e-45	3
NAA50	4.28323e-49	0.366662	0.299	0.192	1.02271e-44	3
KPNA1	4.43211e-49	0.359838	0.248	0.147	1.05825e-44	3
CAV2	1.5042e-48	0.417125	0.32	0.218	3.59159e-44	3
ADAM9	5.50088e-48	0.410502	0.29	0.19	1.31344e-43	3
CTIF	5.73424e-48	0.36349	0.217	0.122	1.36916e-43	3
COG5	7.64665e-48	0.401979	0.544	0.469	1.82579e-43	3
TPM1	1.01329e-47	0.329127	0.619	0.531	2.41943e-43	3
TRA2A	1.33687e-47	0.381768	0.466	0.375	3.19205e-43	3
ERG	7.55184e-47	0.404436	0.6	0.542	1.80315e-42	3
SH3D19	1.31099e-46	0.392467	0.5	0.408	3.13025e-42	3
LARP1B	3.21953e-46	0.339009	0.203	0.112	7.68728e-42	3
MYH9	4.36928e-46	0.36444	0.62	0.563	1.04325e-41	3
THOC2	2.38895e-45	0.370828	0.55	0.485	5.7041e-41	3
MARS	2.69326e-45	0.36964	0.308	0.208	6.43069e-41	3
NR6A1	3.12378e-45	0.434249	0.275	0.175	7.45865e-41	3
NRG1	4.53494e-45	0.572056	0.409	0.314	1.08281e-40	3
SEC62	5.32892e-45	0.318613	0.725	0.707	1.27239e-40	3
ATP6V0A1	5.8709e-45	0.395787	0.29	0.192	1.40179e-40	3
GARS	9.01233e-45	0.380928	0.278	0.183	2.15187e-40	3
LINC00662	1.17092e-44	0.486643	0.289	0.193	2.79579e-40	3
RPL41	2.83518e-44	0.261418	0.966	0.952	6.76956e-40	3
CBX1	3.55785e-44	0.327126	0.209	0.119	8.49507e-40	3
LARGE	4.59164e-44	0.476019	0.393	0.301	1.09635e-39	3
ACTB	1.38694e-43	0.329233	0.634	0.558	3.3116e-39	3
TNFAIP3	3.201e-43	0.510212	0.308	0.213	7.64303e-39	3
MAGT1	3.26611e-43	0.347423	0.235	0.142	7.7985e-39	3
YTHDC1	3.43227e-43	0.39767	0.284	0.188	8.19524e-39	3
MPZL1	3.644e-43	0.338737	0.594	0.536	8.70077e-39	3
RRAS2	5.70063e-43	0.394523	0.282	0.186	1.36114e-38	3
HMOX1	6.26217e-43	0.492796	0.27	0.172	1.49522e-38	3
OSBPL9	8.16604e-43	0.396056	0.47	0.385	1.94981e-38	3
EIF3E	8.49236e-43	0.306476	0.644	0.604	2.02772e-38	3
ETF1	1.29553e-42	0.326001	0.239	0.147	3.09335e-38	3
RAD21	1.55162e-42	0.410614	0.363	0.273	3.70481e-38	3
PRELID3B	2.16639e-42	0.389014	0.315	0.22	5.17268e-38	3
TPM4	2.904e-42	0.365513	0.513	0.435	6.93388e-38	3
PAK2	3.72793e-42	0.355072	0.221	0.132	8.90118e-38	3
SQSTM1	3.7446e-42	0.603745	0.49	0.41	8.94097e-38	3
SPCS2	4.59409e-42	0.406919	0.476	0.41	1.09693e-37	3
GALNT3	4.75916e-42	0.357171	0.293	0.197	1.13634e-37	3
KIF5B	5.75401e-42	0.397777	0.251	0.161	1.37388e-37	3
SLC2A9	2.83653e-41	0.403353	0.27	0.176	6.77279e-37	3
PDIA3	7.84328e-41	0.384563	0.332	0.241	1.87274e-36	3
CNN3	1.80537e-40	0.349411	0.324	0.229	4.31067e-36	3
HIVEP2	3.83709e-40	0.36474	0.415	0.322	9.16181e-36	3
IPO5	4.17337e-40	0.33669	0.228	0.141	9.96474e-36	3
PDXDC1	9.80192e-40	0.3394	0.491	0.417	2.3404e-35	3
STX5	2.04611e-39	0.340407	0.248	0.158	4.88549e-35	3
ESYT2	2.66509e-39	0.403706	0.288	0.195	6.36343e-35	3
LAMP2	2.76985e-39	0.364415	0.336	0.247	6.61358e-35	3
SEC63	5.91149e-39	0.373305	0.358	0.269	1.41149e-34	3
OSBP	1.07949e-38	0.305399	0.202	0.118	2.5775e-34	3
PJA2	1.23388e-38	0.371922	0.299	0.209	2.94614e-34	3
CHIC2	1.92809e-38	0.355345	0.384	0.29	4.60371e-34	3
HNRNPA1	2.37294e-38	0.327637	0.835	0.839	5.66586e-34	3
DIP2B	3.72484e-38	0.396855	0.362	0.275	8.8938e-34	3
P4HB	5.96935e-38	0.328772	0.211	0.128	1.4253e-33	3
IL17RD	7.07437e-38	0.330639	0.236	0.148	1.68915e-33	3
SOX4	1.549e-37	0.419432	0.678	0.639	3.69855e-33	3
SH3RF1	2.99923e-37	0.397082	0.34	0.253	7.16125e-33	3
BTAF1	3.57848e-37	0.319741	0.249	0.16	8.54433e-33	3
SWAP70	6.68474e-37	0.361459	0.246	0.161	1.59612e-32	3
SHROOM3	1.00668e-36	0.444587	0.273	0.188	2.40364e-32	3
IFFO2	1.17076e-36	0.339285	0.223	0.138	2.79544e-32	3
RECK	5.91043e-36	0.341686	0.214	0.131	1.41123e-31	3
STAT3	8.95809e-36	0.325261	0.572	0.531	2.13892e-31	3
VCL	9.57294e-36	0.363177	0.44	0.365	2.28573e-31	3
MICAL3	1.03711e-35	0.347626	0.39	0.304	2.4763e-31	3
RPS6KA3	1.29124e-35	0.397911	0.415	0.336	3.08309e-31	3
RHEB	1.30631e-35	0.29996	0.229	0.146	3.11908e-31	3
CTNNAL1	1.54447e-35	0.342718	0.273	0.186	3.68773e-31	3
CHD1	1.54992e-35	0.334457	0.244	0.159	3.70075e-31	3
RPS13	2.21145e-35	0.250207	0.83	0.79	5.28028e-31	3
CBLB	3.74732e-35	0.34854	0.501	0.429	8.94746e-31	3
CAPN2	4.32465e-35	0.374994	0.285	0.202	1.0326e-30	3
MYOF	6.35299e-35	0.336656	0.637	0.595	1.5169e-30	3
RNF149	7.95388e-35	0.333947	0.275	0.189	1.89915e-30	3
NHS	2.75533e-34	0.435223	0.245	0.164	6.57891e-30	3
SCFD1	5.47754e-34	0.364813	0.368	0.287	1.30787e-29	3
AFTPH	1.32762e-33	0.358357	0.256	0.174	3.16996e-29	3
ARHGAP5	1.797e-33	0.37192	0.471	0.41	4.2907e-29	3
PPP1R12A	5.7868e-33	0.345796	0.489	0.428	1.38172e-28	3
STX12	5.86545e-33	0.37711	0.297	0.216	1.40049e-28	3
LYST	8.70449e-33	0.377479	0.423	0.349	2.07837e-28	3
NUP58	9.25223e-33	0.301218	0.224	0.145	2.20916e-28	3
FAM60A	1.08061e-32	0.356702	0.424	0.356	2.58016e-28	3
SEC23A	1.90786e-32	0.355652	0.256	0.177	4.55539e-28	3
PPP2R2A	1.92125e-32	0.318758	0.358	0.275	4.58737e-28	3
MAP1B	1.92595e-32	0.36531	0.344	0.26	4.5986e-28	3
FHOD3	5.87983e-32	0.314734	0.573	0.522	1.40393e-27	3
CLINT1	5.99628e-32	0.304381	0.281	0.198	1.43173e-27	3
MAPK6	6.55775e-32	0.307202	0.223	0.144	1.56579e-27	3
SNHG8	1.40068e-31	0.462683	0.282	0.209	3.3444e-27	3
LSM14A	3.80119e-31	0.328649	0.439	0.373	9.07609e-27	3
PHF20	4.00384e-31	0.345883	0.396	0.323	9.55997e-27	3
DCP1A	9.01751e-31	0.324998	0.34	0.265	2.15311e-26	3
FOSL2	1.96622e-30	0.319222	0.215	0.14	4.69475e-26	3
C4orf3	2.89898e-30	0.370638	0.531	0.493	6.92189e-26	3
PPFIBP1	4.07549e-30	0.324591	0.465	0.409	9.73105e-26	3
GLIPR1	4.74084e-30	0.304654	0.451	0.375	1.13197e-25	3
TXLNG	9.98755e-30	0.286064	0.207	0.133	2.38473e-25	3
USP15	1.18281e-29	0.33923	0.362	0.29	2.8242e-25	3
UCK2	3.20775e-29	0.299176	0.219	0.146	7.65915e-25	3
SLK	4.06746e-29	0.342446	0.267	0.194	9.71189e-25	3
TAX1BP1	5.03291e-29	0.265115	0.608	0.579	1.20171e-24	3
LHFP	7.37325e-29	0.365399	0.266	0.188	1.76051e-24	3
PIK3C2A	1.32882e-28	0.312781	0.412	0.345	3.17283e-24	3
PITPNB	1.80839e-28	0.316171	0.422	0.36	4.31789e-24	3
TMED5	2.72692e-28	0.28421	0.203	0.132	6.51108e-24	3
PKP4	2.72742e-28	0.319941	0.46	0.402	6.51225e-24	3
MAPRE1	3.95647e-28	0.30252	0.201	0.133	9.44687e-24	3
UBR4	4.092e-28	0.317041	0.363	0.291	9.77047e-24	3
YARS	6.72137e-28	0.315586	0.36	0.29	1.60486e-23	3
RPL7L1	8.17569e-28	0.334383	0.397	0.337	1.95211e-23	3
PHLDB2	2.10204e-27	0.330407	0.218	0.146	5.01904e-23	3
YWHAG	2.38277e-27	0.310261	0.29	0.217	5.68933e-23	3
ARMCX3	2.42809e-27	0.317052	0.222	0.152	5.79754e-23	3
RHOQ	2.67271e-27	0.274647	0.329	0.251	6.38164e-23	3
MPRIP	2.75071e-27	0.325012	0.254	0.181	6.56786e-23	3
ATXN2	2.79006e-27	0.320794	0.352	0.282	6.66182e-23	3
NPC1	2.79758e-27	0.274029	0.552	0.511	6.67977e-23	3
USP32	3.23812e-27	0.31168	0.38	0.31	7.73167e-23	3
HNRNPDL	7.63795e-27	0.34155	0.306	0.237	1.82371e-22	3
PAMR1	1.07784e-26	0.393013	0.339	0.271	2.57355e-22	3
AC026202.3	1.16814e-26	0.323264	0.205	0.137	2.78917e-22	3
KHDRBS1	2.87907e-26	0.327313	0.355	0.289	6.87434e-22	3
ZC3H15	4.72182e-26	0.316689	0.346	0.279	1.12743e-21	3
NUP98	5.40051e-26	0.287707	0.266	0.194	1.28948e-21	3
AC058791.1	5.79212e-26	0.351699	0.293	0.223	1.38298e-21	3
SERP1	6.29464e-26	0.298872	0.278	0.206	1.50297e-21	3
RNF169	1.10434e-25	0.309237	0.264	0.192	2.63683e-21	3
AMOTL1	1.82713e-25	0.314987	0.286	0.217	4.36263e-21	3
SPEN	2.00325e-25	0.314914	0.34	0.271	4.78316e-21	3
ZCCHC11	2.09989e-25	0.282939	0.407	0.343	5.01391e-21	3
ITGB1	2.1367e-25	0.262328	0.659	0.649	5.10179e-21	3
ARIH1	2.81992e-25	0.289125	0.437	0.377	6.73311e-21	3
FYN	6.28628e-25	0.302306	0.245	0.176	1.50098e-20	3
PPP6R3	8.93522e-25	0.288555	0.445	0.389	2.13346e-20	3
SBF2	1.17294e-24	0.284976	0.624	0.608	2.80064e-20	3
AFF4	1.34668e-24	0.292494	0.392	0.33	3.21548e-20	3
KIF1B	1.81883e-24	0.28617	0.455	0.398	4.34283e-20	3
MSMO1	4.76047e-24	0.331817	0.361	0.301	1.13666e-19	3
KLF6	4.98837e-24	0.342725	0.299	0.233	1.19107e-19	3
ZNF644	5.47208e-24	0.338924	0.352	0.292	1.30657e-19	3
KANK1	5.77251e-24	0.320875	0.401	0.341	1.3783e-19	3
GNAQ	7.47013e-24	0.314845	0.488	0.452	1.78364e-19	3
CHD2	1.25828e-23	0.294521	0.317	0.249	3.00441e-19	3
CCNL1	4.87565e-23	0.270793	0.357	0.292	1.16416e-18	3
VPS13A	9.27142e-23	0.331459	0.295	0.232	2.21374e-18	3
MAX	9.42741e-23	0.269641	0.236	0.17	2.25098e-18	3
BRIX1	9.62432e-23	0.28216	0.271	0.206	2.298e-18	3
TPM2	1.90952e-22	0.304742	0.261	0.196	4.55937e-18	3
ARIH2	2.13304e-22	0.26314	0.233	0.167	5.09307e-18	3
LINC01060	4.43696e-22	0.659321	0.337	0.279	1.05941e-17	3
ZNF331	4.85396e-22	0.276836	0.207	0.145	1.15898e-17	3
TMSB4X	7.65163e-22	0.276918	0.802	0.79	1.82698e-17	3
SEC24B	8.7344e-22	0.288521	0.372	0.315	2.08551e-17	3
CYLD	1.18229e-21	0.281177	0.253	0.188	2.82295e-17	3
INSIG2	1.42414e-21	0.294165	0.217	0.156	3.40042e-17	3
ASAP1	2.41732e-21	0.265325	0.523	0.493	5.77184e-17	3
MYC	2.57008e-21	0.314034	0.205	0.145	6.13658e-17	3
GTPBP4	3.10194e-21	0.269578	0.278	0.216	7.40649e-17	3
AHR	5.11715e-21	0.284759	0.251	0.189	1.22182e-16	3
FSTL1	5.66022e-21	0.283148	0.264	0.202	1.35149e-16	3
RASSF8	6.07228e-21	0.292569	0.493	0.454	1.44988e-16	3
XBP1	1.22031e-20	0.276733	0.272	0.211	2.91373e-16	3
LGR4	1.52213e-20	0.317598	0.491	0.447	3.6344e-16	3
HIBCH	1.58999e-20	0.322601	0.458	0.424	3.79641e-16	3
RAB7A	1.71935e-20	0.295472	0.362	0.311	4.10528e-16	3
BCLAF1	1.94405e-20	0.251196	0.473	0.43	4.6418e-16	3
P4HA1	6.30453e-20	0.339786	0.291	0.232	1.50533e-15	3
RAB2A	6.94586e-20	0.291187	0.387	0.34	1.65846e-15	3
ATP11B	9.61522e-20	0.258278	0.231	0.17	2.29583e-15	3
RLF	1.40812e-19	0.281253	0.331	0.273	3.36216e-15	3
EIF1AX	2.02016e-19	0.264065	0.268	0.212	4.82354e-15	3
UFM1	2.91986e-19	0.258994	0.337	0.28	6.97175e-15	3
FGF2	3.46486e-19	0.298173	0.245	0.186	8.27304e-15	3
CALR	5.35249e-19	0.329157	0.316	0.262	1.27801e-14	3
RCC1	5.44613e-19	0.290557	0.311	0.253	1.30037e-14	3
CSRP1	1.16492e-18	0.298394	0.345	0.293	2.78148e-14	3
TFG	1.21694e-18	0.262929	0.25	0.193	2.90568e-14	3
POLR1C	1.51848e-18	0.261537	0.223	0.167	3.62568e-14	3
CCDC59	1.69921e-18	0.265448	0.231	0.175	4.05721e-14	3
ATP1B3	1.92748e-18	0.286533	0.299	0.245	4.60224e-14	3
COBLL1	7.36623e-18	0.318886	0.275	0.223	1.75884e-13	3
BRD2	2.12242e-17	0.268486	0.267	0.216	5.0677e-13	3
NARS	2.15257e-17	0.335332	0.474	0.465	5.13968e-13	3
ASPH	2.29877e-17	0.291888	0.329	0.28	5.48877e-13	3
ARL8B	4.09081e-17	0.263834	0.254	0.2	9.76762e-13	3
ATF4	4.98865e-17	0.273618	0.406	0.369	1.19114e-12	3
UBE3A	6.20325e-17	0.269399	0.298	0.248	1.48115e-12	3
ELP2	6.55716e-17	0.257805	0.242	0.189	1.56565e-12	3
TAGLN	9.74732e-17	0.511412	0.274	0.218	2.32737e-12	3
PUM2	1.05597e-16	0.276302	0.357	0.316	2.52135e-12	3
AGO3	1.26493e-16	0.259252	0.357	0.309	3.02028e-12	3
DNAJB6	2.49329e-16	0.289112	0.355	0.316	5.95322e-12	3
USP48	5.86505e-16	0.260474	0.247	0.195	1.4004e-11	3
MTDH	1.60752e-15	0.262797	0.395	0.359	3.83826e-11	3
BAZ1A	1.81721e-15	0.257319	0.321	0.274	4.33894e-11	3
ITGA6	3.27903e-15	0.285607	0.399	0.365	7.82933e-11	3
AAK1	4.87309e-15	0.273144	0.297	0.249	1.16355e-10	3
SEMA5A	6.12673e-15	0.320088	0.377	0.342	1.46288e-10	3
TENM2	7.61857e-15	0.428148	0.261	0.216	1.81909e-10	3
CCDC6	1.89532e-14	0.25362	0.217	0.169	4.52545e-10	3
C9orf3	2.12477e-14	0.264101	0.356	0.315	5.07332e-10	3
ABL2	2.51626e-14	0.29748	0.236	0.189	6.00807e-10	3
NCL	2.63113e-14	0.282989	0.391	0.357	6.28236e-10	3
AC016831.7	9.33667e-14	0.267801	0.329	0.289	2.22932e-09	3
STC2	1.43728e-13	0.285006	0.365	0.324	3.4318e-09	3
GBE1	1.47344e-13	0.40885	0.356	0.322	3.51814e-09	3
EIF1	2.71482e-13	0.324784	0.423	0.377	6.48218e-09	3
PELI1	1.59408e-12	0.266908	0.371	0.341	3.80618e-08	3
ATRN	1.00965e-11	0.266581	0.316	0.279	2.41075e-07	3
RNF144B	1.0098e-11	0.291557	0.283	0.241	2.4111e-07	3
STK39	4.9489e-11	0.282283	0.249	0.212	1.18165e-06	3
ROCK2	1.23828e-10	0.400562	0.357	0.329	2.95665e-06	3
DAAM1	1.42173e-10	0.25223	0.308	0.273	3.39467e-06	3
EIF1B	1.94319e-10	0.253168	0.317	0.295	4.63976e-06	3
CLIP1	4.54722e-10	0.276306	0.377	0.353	1.08574e-05	3
BCL2	9.88302e-09	0.286688	0.206	0.171	0.000235977	3
PLPP1	1.02146e-08	0.288088	0.329	0.31	0.000243895	3
DNAJC1	4.29225e-08	0.251365	0.265	0.236	0.00102486	3
HILPDA	1.07419e-07	0.333275	0.334	0.305	0.00256485	3
ZC3H7A	2.6131e-07	0.283871	0.22	0.188	0.00623931	3
CTBP2	3.02831e-07	0.270395	0.252	0.227	0.0072307	3
SETX	1.46962e-05	0.280344	0.237	0.219	0.350902	3
INPP1	0.000697486	0.322881	0.265	0.26	1	3
GNG12	0.00626125	0.294439	0.289	0.29	1	3
MYLK	0	0.858771	0.972	0.795	0	4
FMO2	0	0.768489	0.384	0.077	0	4
SAA1	5.9936e-252	0.558397	0.999	0.978	1.43109e-247	4
CARMN	1.51645e-251	0.605351	0.376	0.115	3.62083e-247	4
CRYAB	2.0695e-189	0.547574	0.79	0.505	4.94134e-185	4
TPM1	2.01823e-187	0.491522	0.799	0.503	4.81894e-183	4
LMOD1	2.60709e-170	0.396207	0.47	0.198	6.22496e-166	4
GTF2H5	1.35315e-168	0.388417	0.46	0.195	3.23092e-164	4
NDUFA4	1.58986e-157	0.351169	0.953	0.769	3.79612e-153	4
SAA2-SAA4	9.55391e-157	0.466262	0.703	0.405	2.28119e-152	4
NPC2	4.43449e-149	0.411687	0.908	0.655	1.05882e-144	4
SYNM	3.71446e-144	0.357901	0.47	0.214	8.86901e-140	4
SFRP1	1.79492e-143	0.4013	0.814	0.547	4.28572e-139	4
RPS27L	3.44764e-143	0.406767	0.731	0.447	8.23194e-139	4
CCL2	1.59567e-141	0.440053	0.91	0.702	3.80998e-137	4
PPIA	2.8787e-131	0.31192	0.965	0.829	6.87346e-127	4
STC2	5.51325e-131	0.339553	0.569	0.291	1.3164e-126	4
RP5-1198O20.4	1.0932e-130	0.325771	0.567	0.289	2.61024e-126	4
ADH5	5.71686e-128	0.362295	0.62	0.347	1.36501e-123	4
MME	9.54659e-128	0.345812	0.554	0.286	2.27944e-123	4
MT-CO2	3.17776e-126	0.293562	0.996	0.977	7.58754e-122	4
VAMP8	8.21979e-122	0.321726	0.882	0.634	1.96264e-117	4
UQCR10	2.14659e-120	0.358794	0.669	0.408	5.1254e-116	4
SRP14	2.32398e-117	0.300248	0.958	0.825	5.54898e-113	4
NTN4	3.73049e-115	0.33561	0.313	0.129	8.90729e-111	4
EFEMP1	1.42761e-112	0.293077	0.314	0.13	3.4087e-108	4
SLC35F3	1.11665e-110	0.299599	0.346	0.151	2.66623e-106	4
IGFBP3	4.49801e-109	0.461928	0.682	0.447	1.07399e-104	4
DBI	7.51857e-108	0.309316	0.786	0.523	1.79521e-103	4
EGFLAM	7.1362e-107	0.30165	0.332	0.144	1.70391e-102	4
TUBA1A	1.74898e-106	0.34813	0.62	0.366	4.17604e-102	4
MMP3	2.89741e-104	0.612419	0.246	0.096	6.91814e-100	4
ACTB	3.5008e-104	0.342202	0.778	0.536	8.35886e-100	4
S100A11	3.85935e-104	0.25365	0.947	0.743	9.21497e-100	4
MT-ND5	1.99468e-102	0.266059	0.989	0.922	4.76269e-98	4
FBXO32	9.67636e-102	0.295985	0.949	0.775	2.31042e-97	4
COX7A2	4.48704e-101	0.280323	0.899	0.712	1.07137e-96	4
CTSB	1.23551e-100	0.328229	0.44	0.227	2.95002e-96	4
EIF4E2	9.65606e-100	0.280858	0.532	0.291	2.30558e-95	4
ANXA3	2.25445e-96	0.290178	0.522	0.288	5.38296e-92	4
ATP5E	7.6766e-96	0.294335	0.714	0.451	1.83294e-91	4
MRPS21	1.83665e-95	0.275748	0.679	0.417	4.38538e-91	4
ATP5L	6.28054e-94	0.278312	0.894	0.719	1.49961e-89	4
TENM2	2.34762e-93	0.252203	0.395	0.195	5.60542e-89	4
NOP10	2.75068e-93	0.277327	0.771	0.518	6.56779e-89	4
FAM210B	4.06758e-93	0.26351	0.347	0.164	9.71216e-89	4
DNAJB11	5.50519e-92	0.283828	0.444	0.236	1.31447e-87	4
S100A13	5.79408e-92	0.271015	0.508	0.281	1.38345e-87	4
IFITM2	7.25911e-92	0.331981	0.47	0.258	1.73326e-87	4
TACSTD2	3.04769e-91	0.279913	0.752	0.494	7.27696e-87	4
COX6B1	3.8055e-91	0.275586	0.816	0.575	9.08638e-87	4
TP63	1.4467e-89	0.283977	0.456	0.244	3.45429e-85	4
TUBA1B	2.03994e-89	0.326876	0.749	0.531	4.87078e-85	4
ANK3	3.08079e-89	0.270319	0.554	0.316	7.356e-85	4
SHFM1	3.29517e-89	0.267995	0.854	0.631	7.86788e-85	4
TIMP3	4.85022e-89	0.352241	0.403	0.208	1.15809e-84	4
PAMR1	6.32045e-88	0.266068	0.466	0.251	1.50913e-83	4
FHIT	1.36221e-87	0.293666	0.496	0.276	3.25254e-83	4
ARPC3	2.46871e-87	0.270761	0.781	0.543	5.89453e-83	4
ATP6V0E1	1.53539e-85	0.271096	0.882	0.704	3.66604e-81	4
ATP5G1	1.67747e-85	0.267994	0.588	0.353	4.0053e-81	4
LDHB	3.59945e-84	0.2938	0.87	0.701	8.5944e-80	4
RIN2	2.03157e-83	0.269839	0.531	0.304	4.85077e-79	4
DYNLT1	2.20081e-83	0.257901	0.773	0.532	5.25487e-79	4
FDPS	1.01643e-81	0.293977	0.558	0.336	2.42694e-77	4
CSTA	2.35339e-80	0.277005	0.483	0.274	5.6192e-76	4
SSBP1	2.32873e-79	0.251226	0.63	0.392	5.56031e-75	4
ATP5J	1.29785e-78	0.27015	0.754	0.525	3.09888e-74	4
POMP	3.49635e-77	0.253215	0.871	0.67	8.34823e-73	4
PLPP3	3.05414e-73	0.274856	0.322	0.164	7.29236e-69	4
BHLHE41	7.78002e-73	0.266333	0.418	0.234	1.85764e-68	4
ACTA2	1.25359e-65	0.338301	0.891	0.746	2.99319e-61	4
TNFAIP6	0	1.19459	0.562	0.194	0	5
CXCL8	1.12409e-297	1.73823	0.431	0.135	2.684e-293	5
CXCL1	6.73099e-290	0.897244	0.229	0.037	1.60716e-285	5
MTHFD2L	6.44854e-270	0.795447	0.558	0.234	1.53972e-265	5
SOD2	1.25852e-225	0.526819	0.992	0.903	3.00496e-221	5
SAT1	2.93909e-212	0.957377	0.949	0.856	7.01766e-208	5
IL1B	9.8525e-176	1.12237	0.285	0.09	2.35248e-171	5
TNFAIP8	4.45884e-129	0.462666	0.307	0.121	1.06464e-124	5
PSTPIP2	7.34369e-128	0.477594	0.615	0.367	1.75345e-123	5
PPP4R4	1.46923e-125	0.42252	0.24	0.081	3.50808e-121	5
SDC4	3.08661e-125	0.580938	0.381	0.176	7.36989e-121	5
FAM177B	3.09774e-122	0.483571	0.81	0.553	7.39647e-118	5
FGF1	3.31167e-113	0.438689	0.414	0.207	7.90728e-109	5
SGPP2	3.73488e-110	0.385364	0.304	0.127	8.91778e-106	5
NDRG1	2.92723e-97	0.43858	0.489	0.277	6.98934e-93	5
ICAM1	1.16235e-84	0.378298	0.555	0.346	2.77534e-80	5
GHR	3.84143e-82	0.516377	0.498	0.31	9.17218e-78	5
PDE4B	4.27281e-82	0.497505	0.398	0.217	1.02022e-77	5
ADAMTS9	5.74054e-77	0.449286	0.507	0.31	1.37067e-72	5
SAA1	1.18432e-76	0.29626	0.995	0.979	2.8278e-72	5
NAMPT	7.03186e-76	0.369004	0.462	0.276	1.679e-71	5
TM4SF1	1.10385e-75	0.432157	0.792	0.639	2.63567e-71	5
LAMC2	1.39948e-73	0.338358	0.621	0.429	3.34153e-69	5
IRAK2	1.4397e-73	0.277882	0.221	0.094	3.43758e-69	5
RNF144B	4.68246e-73	0.372476	0.395	0.226	1.11803e-68	5
KIAA1217	4.36649e-72	0.301914	0.89	0.752	1.04259e-67	5
TNC	1.98945e-71	0.437025	0.597	0.412	4.75022e-67	5
ZMYND8	1.00207e-68	0.309459	0.525	0.337	2.39265e-64	5
F3	1.83516e-67	0.32983	0.38	0.213	4.38181e-63	5
MAST4	5.95038e-64	0.349826	0.695	0.521	1.42077e-59	5
SLC12A2	9.02582e-64	0.368978	0.454	0.287	2.15509e-59	5
SAA2-SAA4	3.76216e-62	0.313146	0.613	0.422	8.98291e-58	5
CCL2	3.97387e-62	0.67844	0.817	0.718	9.48841e-58	5
LUCAT1	1.39745e-60	0.337173	0.249	0.123	3.33668e-56	5
PDZRN3	8.66661e-60	0.363477	0.443	0.283	2.06933e-55	5
FTH1	1.97096e-59	0.348997	0.92	0.862	4.70606e-55	5
CLMP	3.20248e-59	0.287543	0.772	0.604	7.64655e-55	5
IFNAR2	8.89709e-57	0.273384	0.354	0.203	2.12436e-52	5
ZCCHC17	1.04246e-54	0.314667	0.535	0.374	2.48907e-50	5
NFKBIA	1.41631e-54	0.257456	0.471	0.304	3.38172e-50	5
S100A2	3.05117e-54	0.665174	0.559	0.41	7.28527e-50	5
SRPK1	3.47428e-53	0.254996	0.621	0.443	8.29554e-49	5
SDK1	8.1689e-51	0.298911	0.477	0.316	1.95049e-46	5
RND3	1.47042e-49	0.358763	0.526	0.373	3.51092e-45	5
MT2A	2.2701e-46	0.340297	0.708	0.559	5.42031e-42	5
IGFBP3	2.76389e-46	0.654058	0.575	0.466	6.59934e-42	5
S100A14	3.8041e-46	0.297222	0.658	0.502	9.08305e-42	5
PTPN2	7.817e-44	0.250794	0.41	0.266	1.86646e-39	5
TBC1D9	1.17237e-43	0.275	0.63	0.47	2.79928e-39	5
HIVEP1	2.47402e-43	0.250207	0.396	0.256	5.90721e-39	5
HILPDA	2.8849e-43	0.33936	0.432	0.292	6.88828e-39	5
SGK1	8.19232e-43	0.30753	0.515	0.373	1.95608e-38	5
S100A6	1.09865e-41	0.569497	0.414	0.281	2.62326e-37	5
LAMB3	1.24741e-41	0.250688	0.386	0.25	2.97844e-37	5
IER3	1.11408e-37	0.276958	0.476	0.338	2.66009e-33	5
AKR1B1	9.02093e-37	0.357094	0.326	0.211	2.15393e-32	5
AIM1	1.10459e-36	0.322124	0.527	0.396	2.63742e-32	5
CLEC2B	1.3051e-36	0.432618	0.208	0.116	3.1162e-32	5
CD82	1.23937e-32	0.258011	0.211	0.124	2.95925e-28	5
SULF1	5.43035e-32	0.395142	0.322	0.216	1.29661e-27	5
MAP3K5	1.74753e-29	0.250183	0.435	0.314	4.17257e-25	5
WFDC2	1.79233e-19	0.360736	0.205	0.135	4.27955e-15	5
TIMP1	3.13612e-19	0.96851	0.265	0.19	7.48812e-15	5
LGALS1	1.40297e-12	0.280259	0.318	0.254	3.34987e-08	5
MALAT1	4.04072e-121	0.729829	1	1	9.64803e-117	6
NEAT1	6.00013e-74	0.549849	1	0.999	1.43265e-69	6
MT-ND3	1.30176e-54	0.47737	0.913	0.998	3.10822e-50	6
FTX	5.67211e-47	0.625838	0.878	0.879	1.35433e-42	6
MED13L	4.19448e-40	0.636095	0.804	0.786	1.00152e-35	6
XIST	4.45739e-39	0.78076	0.719	0.696	1.06429e-34	6
TSHZ2	1.6719e-38	0.525833	0.922	0.911	3.992e-34	6
FNDC3B	4.38456e-37	0.57935	0.873	0.901	1.0469e-32	6
LPP	5.23941e-35	0.477793	0.929	0.945	1.25101e-30	6
MT-CO3	4.93045e-33	0.285675	0.931	0.999	1.17724e-28	6
KIAA1217	5.89787e-27	0.588052	0.775	0.769	1.40823e-22	6
INADL	1.28049e-23	0.465474	0.813	0.861	3.05743e-19	6
N4BP2L2	1.09683e-22	0.545891	0.726	0.758	2.61889e-18	6
PLXDC2	1.64618e-22	0.648537	0.655	0.625	3.93058e-18	6
NFIB	2.50455e-20	0.407168	0.902	0.951	5.98011e-16	6
FBXO32	2.96362e-20	0.596079	0.791	0.8	7.07624e-16	6
VMP1	6.10684e-20	0.560014	0.713	0.781	1.45813e-15	6
RP4-678D15.1	2.13675e-19	0.70896	0.61	0.589	5.10191e-15	6
SPIDR	5.77818e-19	0.511956	0.724	0.748	1.37966e-14	6
ARHGAP26	1.65953e-17	0.528027	0.722	0.736	3.96245e-13	6
SVIL	5.06918e-17	0.423429	0.797	0.848	1.21037e-12	6
USP34	5.61348e-16	0.610511	0.61	0.649	1.34033e-11	6
TCF12	8.12533e-16	0.633457	0.557	0.547	1.94008e-11	6
PARD3	5.74133e-15	0.489935	0.713	0.797	1.37086e-10	6
TRPS1	8.94325e-15	0.688766	0.541	0.522	2.13538e-10	6
ZBTB20	1.6163e-14	0.568011	0.617	0.634	3.85925e-10	6
EIF4G3	5.98107e-14	0.533131	0.612	0.648	1.4281e-09	6
DTNB	6.0582e-14	0.591702	0.615	0.63	1.44652e-09	6
LRBA	1.9734e-13	0.645943	0.521	0.508	4.7119e-09	6
TANC2	3.60998e-13	0.756234	0.452	0.387	8.61956e-09	6
SORBS1	8.5384e-13	0.441897	0.746	0.806	2.03871e-08	6
CASC15	1.02685e-12	0.525019	0.626	0.66	2.4518e-08	6
PLEKHA5	5.9128e-11	0.543554	0.608	0.658	1.4118e-06	6
CBLB	1.44754e-10	0.667247	0.472	0.438	3.4563e-06	6
ITPR2	1.73142e-10	0.576127	0.483	0.46	4.13411e-06	6
ZFAND3	2.5328e-10	0.482908	0.617	0.687	6.04756e-06	6
PNISR	3.86218e-09	0.360888	0.722	0.836	9.22173e-05	6
FOXP1	4.95434e-09	0.471731	0.699	0.806	0.000118295	6
PTPRG	6.14904e-09	0.587297	0.563	0.582	0.000146821	6
XKR6	6.19838e-09	0.563037	0.443	0.417	0.000147999	6
SLC4A7	1.0975e-08	0.87593	0.339	0.286	0.00026205	6
DMD	1.24517e-08	0.434391	0.63	0.678	0.00029731	6
PTK2	1.32214e-08	0.556753	0.508	0.533	0.000315687	6
DOCK4	1.68505e-08	0.547295	0.517	0.528	0.000402339	6
BIRC6	1.79199e-08	0.592924	0.483	0.515	0.000427874	6
NF1	2.01927e-08	0.584814	0.497	0.521	0.000482142	6
PCNX	4.06578e-08	0.582775	0.47	0.475	0.000970786	6
SGPP2	4.63831e-08	0.640851	0.216	0.148	0.00110749	6
MAGI1	6.53135e-08	0.455282	0.584	0.652	0.00155949	6
WWOX	1.33866e-07	0.649736	0.492	0.48	0.00319632	6
AKT3	1.34645e-07	0.553326	0.461	0.459	0.00321492	6
PKD2	1.5069e-07	0.428436	0.635	0.706	0.00359802	6
CCSER1	2.10287e-07	0.555822	0.45	0.422	0.00502101	6
UBE2E2	3.0734e-07	0.596261	0.414	0.396	0.00733836	6
ELL2	3.22877e-07	0.512909	0.55	0.603	0.00770934	6
PDE7A	3.70598e-07	0.633106	0.432	0.438	0.00884877	6
RBPMS	3.91931e-07	0.36601	0.746	0.841	0.00935813	6
ARHGAP24	6.55129e-07	0.614506	0.408	0.369	0.0156425	6
BIRC6-AS2	8.17496e-07	0.613472	0.241	0.185	0.0195194	6
SMYD3	1.73682e-06	0.570815	0.321	0.272	0.04147	6
IL4R	1.78993e-06	0.556166	0.461	0.474	0.0427381	6
DPYD	2.12679e-06	0.575438	0.494	0.512	0.0507815	6
ZNF638	3.12136e-06	0.541886	0.472	0.513	0.0745287	6
DIAPH2	3.1359e-06	0.581821	0.281	0.228	0.0748758	6
COL4A5	3.66898e-06	0.604054	0.341	0.313	0.0876043	6
RBMS3	3.83711e-06	0.442492	0.639	0.736	0.0916186	6
PRKG1	1.24824e-05	0.572058	0.379	0.361	0.298043	6
PLCB1	1.36559e-05	0.498251	0.555	0.608	0.326061	6
MAML2	2.22249e-05	0.446093	0.563	0.634	0.530664	6
PIK3CA	2.7009e-05	0.602564	0.343	0.326	0.644895	6
DDX17	5.14941e-05	0.575954	0.367	0.375	1	6
TMTC2	5.69946e-05	0.606437	0.37	0.365	1	6
PAWR	6.03557e-05	0.402657	0.488	0.537	1	6
ABHD18	6.36219e-05	0.53388	0.305	0.277	1	6
UBR2	8.61733e-05	0.523613	0.339	0.327	1	6
UBR5	0.000155878	0.504549	0.379	0.39	1	6
PSTPIP2	0.000158534	0.543527	0.394	0.398	1	6
KLHL2	0.000160716	0.554936	0.341	0.332	1	6
CHD9	0.000179088	0.419262	0.503	0.579	1	6
ANKRD28	0.000217374	0.643115	0.254	0.222	1	6
CLMN	0.000219219	0.547584	0.41	0.429	1	6
MSI2	0.000222974	0.44796	0.443	0.482	1	6
IMMP2L	0.000273826	0.635881	0.463	0.521	1	6
TEAD1	0.000314957	0.464016	0.437	0.454	1	6
ANK3	0.000370171	0.586457	0.35	0.349	1	6
PDZRN3	0.000371671	0.646905	0.318	0.303	1	6
FOXJ3	0.000378187	0.555099	0.327	0.323	1	6
LAMA1	0.000445945	0.552428	0.281	0.257	1	6
PICALM	0.000546318	0.446152	0.434	0.479	1	6
ADAM17	0.000547222	0.450252	0.479	0.545	1	6
ARHGAP29	0.000566125	0.568997	0.285	0.266	1	6
DENND4A	0.000624351	0.372336	0.441	0.465	1	6
ITGB8	0.000657171	0.486484	0.41	0.432	1	6
AUTS2	0.000750569	0.490722	0.39	0.411	1	6
ANKRD17	0.000777085	0.429684	0.416	0.454	1	6
TMTC1	0.000829204	0.480729	0.452	0.505	1	6
CCND3	0.00084477	0.437563	0.479	0.542	1	6
NEDD9	0.000892602	0.47199	0.421	0.468	1	6
TBC1D4	0.000928707	0.600353	0.312	0.304	1	6
ERG	0.00100512	0.469161	0.499	0.552	1	6
GPATCH8	0.00115991	0.424007	0.394	0.43	1	6
DLG2	0.00124131	0.613085	0.403	0.434	1	6
PRKD1	0.00128725	0.501366	0.316	0.3	1	6
PTPRK	0.00134128	0.480029	0.318	0.316	1	6
PTBP2	0.00140167	0.534176	0.321	0.327	1	6
COL25A1	0.00146089	0.657082	0.245	0.218	1	6
STAG1	0.00172262	0.342061	0.581	0.727	1	6
L3MBTL4	0.00182414	0.514574	0.388	0.417	1	6
RP11-307P5.1	0.00184392	0.499229	0.428	0.476	1	6
ETV6	0.0023256	0.439999	0.45	0.512	1	6
LINC-PINT	0.00236776	0.466244	0.457	0.513	1	6
SBF2	0.00249943	0.42185	0.51	0.612	1	6
PPP3CA	0.00260094	0.499637	0.292	0.281	1	6
MNAT1	0.00275866	0.426702	0.503	0.611	1	6
SRGAP1	0.0028105	0.47339	0.575	0.677	1	6
DCAF6	0.00292905	0.419445	0.412	0.465	1	6
MAGI2	0.00296321	0.655671	0.216	0.187	1	6
RPAP2	0.00297316	0.504338	0.243	0.224	1	6
PAPD4	0.003186	0.500471	0.305	0.307	1	6
KANSL1L	0.00325608	0.472842	0.265	0.252	1	6
DLG1	0.00343838	0.392059	0.388	0.418	1	6
BICC1	0.00348865	0.474551	0.385	0.412	1	6
LRRC16A	0.0036523	0.50836	0.278	0.272	1	6
SAMD5	0.00379895	0.426812	0.492	0.583	1	6
SRSF11	0.00383407	0.393612	0.439	0.519	1	6
DGKH	0.00464409	0.438044	0.298	0.293	1	6
FAF1	0.00487869	0.42415	0.459	0.527	1	6
LGR4	0.00511401	0.486821	0.414	0.454	1	6
DDX5	0.00548298	0.344411	0.492	0.597	1	6
MARK1	0.0055394	0.464737	0.241	0.222	1	6
TENM3	0.00594841	0.491055	0.223	0.201	1	6
WSB1	0.00610434	0.509214	0.298	0.303	1	6
MAST4	0.00613446	0.426031	0.468	0.545	1	6
ACSL4	0.00632091	0.425513	0.234	0.213	1	6
AIM1	0.00680453	0.552832	0.388	0.414	1	6
RERE	0.00700661	0.435972	0.41	0.459	1	6
RALGAPA1	0.00757001	0.438893	0.281	0.274	1	6
NAV2	0.00814157	0.336564	0.597	0.72	1	6
MIB1	0.00895992	0.487477	0.347	0.375	1	6
FAM160A1	0.0095338	0.41533	0.437	0.486	1	6
SAMD12	0.00965538	0.558136	0.232	0.215	1	6
NCKAP1	0.0097091	0.433697	0.343	0.373	1	6

## Sheet: Supplementary Data File 2b
Supplementary Data File 2. DEGs after exclusion of contaminating clusters 7, 8, and 9 including DEGs encoding surface proteins and DEGs specific for anatomic origin
b) DEGs encoding surface proteins
Tables dispay gene names (gene), p values (p_val), average logarithmic fold changes of cells per cluster (avg_logFC), percentages of cells expressing the gene in the cluster (pct.1) versus in all other clusters (pct.2) after excluding clusters 7, 8, and 9 from the analysis, the adjusted p values after correction for multiple testing (p_val_adj), and the cluster for A) all DEGs in clusters 0 to 6,…
gene	p_val	avg_logFC	pct.1	pct.2	p_val_adj	cluster
CD59	3.9904e-151	0.338765	0.942	0.833	9.52789e-147	0
ITGA2	1.22963e-173	0.593146	0.713	0.546	2.93599e-169	1
GPC5	1.75428e-88	0.556888	0.312	0.172	4.1887e-84	1
PKD2	4.78214e-51	0.266741	0.743	0.695	1.14183e-46	1
LAMA3	1.83345e-28	0.308375	0.623	0.597	4.37772e-24	1
ACTB	3.13513e-28	0.279154	0.605	0.56	7.48574e-24	1
SERPINA3	3.296e-111	0.37874	0.374	0.189	7.86986e-107	2
UNC5C	4.8193e-101	0.39656	0.479	0.282	1.1507e-96	2
ITGB6	5.03102e-91	0.333805	0.588	0.386	1.20126e-86	2
EMP2	4.02166e-84	0.305411	0.339	0.182	9.60251e-80	2
NEO1	3.84068e-77	0.269249	0.369	0.209	9.17039e-73	2
PTPRG	4.65659e-75	0.289462	0.733	0.551	1.11185e-70	2
ANTXR1	3.14307e-73	0.257515	0.448	0.277	7.50472e-69	2
TGFBR3	1.73803e-72	0.308204	0.587	0.402	4.1499e-68	2
TIMP1	1.82808e-69	0.373703	0.316	0.176	4.36491e-65	2
EFNA5	1.43017e-65	0.272594	0.552	0.377	3.41482e-61	2
APOD	2.00444e-51	0.284449	0.227	0.121	4.78599e-47	2
TAGLN2	2.25053e-33	0.252922	0.364	0.26	5.37359e-29	2
CRIM1	0	1.20044	0.815	0.487	0	3
CD200	0	1.04897	0.673	0.338	0	3
THBS1	0	1.02466	0.403	0.12	0	3
AMIGO2	0	0.971714	0.501	0.159	0	3
CALU	9.47036e-262	0.733911	0.724	0.505	2.26124e-257	3
GPC5	5.73905e-247	1.1864	0.421	0.162	1.37031e-242	3
SEMA3C	2.89372e-228	0.85552	0.641	0.411	6.90934e-224	3
HSP90B1	1.02012e-201	0.641154	0.793	0.65	2.43574e-197	3
ACTN4	1.08619e-195	0.740585	0.6	0.382	2.5935e-191	3
HSP90AB1	1.05293e-183	0.380372	0.98	0.967	2.51408e-179	3
RTN4	1.75076e-182	0.634199	0.672	0.497	4.18028e-178	3
PTPRJ	8.25955e-170	0.68357	0.236	0.072	1.97213e-165	3
LAMC1	2.06391e-158	0.578742	0.696	0.54	4.928e-154	3
SLC2A1	5.10484e-156	0.5515	0.253	0.087	1.21888e-151	3
NFASC	1.55999e-151	0.673512	0.479	0.282	3.72478e-147	3
NAV2	7.66634e-122	0.521114	0.792	0.704	1.83049e-117	3
PKD2	1.73851e-105	0.488669	0.763	0.695	4.15105e-101	3
POSTN	1.92537e-100	0.576851	0.313	0.16	4.5972e-96	3
EEF1A1	3.60693e-87	0.258356	0.988	0.976	8.61225e-83	3
FGFR1	2.0708e-85	0.545446	0.412	0.268	4.94444e-81	3
MME	3.23056e-78	0.596686	0.435	0.305	7.7136e-74	3
SLC38A1	1.31363e-74	0.445333	0.63	0.548	3.13655e-70	3
ITGA2	1.60299e-73	0.455767	0.662	0.564	3.82745e-69	3
RSL1D1	3.6903e-72	0.40063	0.63	0.541	8.81132e-68	3
ACTN1	4.87695e-70	0.481802	0.555	0.454	1.16447e-65	3
CDH1	2.62993e-62	0.429988	0.332	0.213	6.27949e-58	3
VIM	2.05123e-58	0.400136	0.443	0.326	4.89772e-54	3
TOR1AIP2	1.08053e-50	0.404664	0.32	0.214	2.57998e-46	3
ADAM9	5.50088e-48	0.410502	0.29	0.19	1.31344e-43	3
MYH9	4.36928e-46	0.36444	0.62	0.563	1.04325e-41	3
ATP6V0A1	5.8709e-45	0.395787	0.29	0.192	1.40179e-40	3
ACTB	1.38694e-43	0.329233	0.634	0.558	3.3116e-39	3
MPZL1	3.644e-43	0.338737	0.594	0.536	8.70077e-39	3
SLC2A9	2.83653e-41	0.403353	0.27	0.176	6.77279e-37	3
LAMP2	2.76985e-39	0.364415	0.336	0.247	6.61358e-35	3
IL17RD	7.07437e-38	0.330639	0.236	0.148	1.68915e-33	3
RECK	5.91043e-36	0.341686	0.214	0.131	1.41123e-31	3
MYOF	6.35299e-35	0.336656	0.637	0.595	1.5169e-30	3
NPC1	2.79758e-27	0.274029	0.552	0.511	6.67977e-23	3
ITGB1	2.1367e-25	0.262328	0.659	0.649	5.10179e-21	3
FSTL1	5.66022e-21	0.283148	0.264	0.202	1.35149e-16	3
P4HA1	6.30453e-20	0.339786	0.291	0.232	1.50533e-15	3
CALR	5.35249e-19	0.329157	0.316	0.262	1.27801e-14	3
ATP1B3	1.92748e-18	0.286533	0.299	0.245	4.60224e-14	3
ASPH	2.29877e-17	0.291888	0.329	0.28	5.48877e-13	3
ITGA6	3.27903e-15	0.285607	0.399	0.365	7.82933e-11	3
SEMA5A	6.12673e-15	0.320088	0.377	0.342	1.46288e-10	3
ATRN	1.00965e-11	0.266581	0.316	0.279	2.41075e-07	3
MME	9.54659e-128	0.345812	0.554	0.286	2.27944e-123	4
EFEMP1	1.42761e-112	0.293077	0.314	0.13	3.4087e-108	4
IGFBP3	4.49801e-109	0.461928	0.682	0.447	1.07399e-104	4
ACTB	3.5008e-104	0.342202	0.778	0.536	8.35886e-100	4
TACSTD2	3.04769e-91	0.279913	0.752	0.494	7.27696e-87	4
ICAM1	1.16235e-84	0.378298	0.555	0.346	2.77534e-80	5
PDE4B	4.27281e-82	0.497505	0.398	0.217	1.02022e-77	5
LAMC2	1.39948e-73	0.338358	0.621	0.429	3.34153e-69	5
TNC	1.98945e-71	0.437025	0.597	0.412	4.75022e-67	5
F3	1.83516e-67	0.32983	0.38	0.213	4.38181e-63	5
SLC12A2	9.02582e-64	0.368978	0.454	0.287	2.15509e-59	5
IFNAR2	8.89709e-57	0.273384	0.354	0.203	2.12436e-52	5
SDK1	8.1689e-51	0.298911	0.477	0.316	1.95049e-46	5
IGFBP3	2.76389e-46	0.654058	0.575	0.466	6.59934e-42	5
LAMB3	1.24741e-41	0.250688	0.386	0.25	2.97844e-37	5
CLEC2B	1.3051e-36	0.432618	0.208	0.116	3.1162e-32	5
CD82	1.23937e-32	0.258011	0.211	0.124	2.95925e-28	5
SULF1	5.43035e-32	0.395142	0.322	0.216	1.29661e-27	5
TIMP1	3.13612e-19	0.96851	0.265	0.19	7.48812e-15	5
PTPRG	6.14904e-09	0.587297	0.563	0.582	0.000146821	6
SLC4A7	1.0975e-08	0.87593	0.339	0.286	0.00026205	6
BIRC6	1.79199e-08	0.592924	0.483	0.515	0.000427874	6
PKD2	1.5069e-07	0.428436	0.635	0.706	0.00359802	6
IL4R	1.78993e-06	0.556166	0.461	0.474	0.0427381	6
LAMA1	0.000445945	0.552428	0.281	0.257	1	6
ADAM17	0.000547222	0.450252	0.479	0.545	1	6
ITGB8	0.000657171	0.486484	0.41	0.432	1	6
PTPRK	0.00134128	0.480029	0.318	0.316	1	6
NAV2	0.00814157	0.336564	0.597	0.72	1	6
MIB1	0.00895992	0.487477	0.347	0.375	1	6

## Sheet: Supplementary Data File 2c
Supplementary Data File 2. DEGs after exclusion of contaminating clusters 7, 8, and 9 including DEGs encoding surface proteins and DEGs specific for anatomic origin
c) DEGs in TDLUs
Tables dispay gene names (gene), p values (p_val), average logarithmic fold changes of cells per cluster (avg_logFC), percentages of cells expressing the gene in the cluster (pct.1) versus in all other clusters (pct.2) after excluding clusters 7, 8, and 9 from the analysis, the adjusted p values after correction for multiple testing (p_val_adj), and the cluster for A) all DEGs in clusters 0 to 6,…
gene	p_val	avg_logFC	pct.1	pct.2	p_val_adj
IGFBP3	0	1.50798	0.656	0.218	0
SPP1	0	1.32358	0.584	0.261	0
RPS27	0	1.15509	0.883	0.64	0
ACTA2	0	1.12507	0.925	0.531	0
DAPK1	0	1.00883	0.755	0.428	0
ACTG2	0	0.984797	0.796	0.358	0
MYLK	0	0.977744	0.879	0.732	0
RPS13	0	0.919592	0.91	0.625	0
CSTA	0	0.87609	0.439	0.101	0
RPS20	0	0.874729	0.955	0.775	0
RPS3	0	0.871551	0.967	0.72	0
H2AFZ	0	0.858481	0.795	0.431	0
RPL7	0	0.841861	0.971	0.937	0
BAIAP2L1	0	0.744814	0.964	0.92	0
COX4I1	0	0.744712	0.752	0.415	0
BTF3	0	0.741761	0.942	0.814	0
RPL10	0	0.658443	0.977	0.744	0
TUBA1A	0	0.633242	0.511	0.239	0
RPL22L1	0	0.632833	0.757	0.561	0
ATP6V0E1	0	0.627426	0.819	0.594	0
TUBA1B	0	0.624344	0.677	0.39	0
SIK3	0	0.62242	0.984	0.963	0
RPL41	0	0.617717	0.962	0.943	0
MYL6	0	0.607718	0.954	0.882	0
SRP14	0	0.606524	0.888	0.777	0
EEF1B2	0	0.601398	0.813	0.543	0
MT-ND4L	0	0.578166	0.66	0.435	0
MT-CO1	0	0.574596	0.997	0.993	0
SNU13	0	0.548731	0.653	0.4	0
EIF2B5	0	0.547098	0.729	0.348	0
RPL19	0	0.52472	0.957	0.684	0
RPL7A	0	0.523969	0.974	0.957	0
RPSA	0	0.520341	0.887	0.739	0
BDNF-AS	0	0.498101	0.747	0.489	0
RPL4	0	0.495621	0.941	0.892	0
MT-CO2	0	0.493952	0.992	0.962	0
RPS12	0	0.49353	0.836	0.414	0
NACA2	0	0.46951	0.67	0.371	0
RPL5	0	0.404393	0.972	0.962	0
RPLP0	0	0.393403	0.946	0.677	0
FTL	0	0.354353	0.866	0.497	0
MALAT1	0	0.313274	1	1	0
MT-ND3	0	0.310591	0.997	0.993	0
ZNF609	4.73e-308	0.502165	0.785	0.595	1.13e-303
EIF3K	1.9e-302	0.588419	0.497	0.247	4.55e-298
PPIA	1.88e-296	0.422828	0.875	0.808	4.49e-292
RP11-244M2.1	1.08e-291	0.485639	0.595	0.317	2.58e-287
UQCR10	9.64e-288	0.578078	0.538	0.304	2.3e-283
ATP5L	3.11e-286	0.493195	0.792	0.671	7.43e-282
FTH1	2.05e-283	0.612004	0.899	0.826	4.91e-279
MAMDC2	1.1e-277	0.350368	0.945	0.908	2.63e-273
CYR61	1.03e-275	1.07675	0.265	0.06	2.46e-271
CCT3	7.27e-271	0.537178	0.551	0.321	1.73e-266
ACTB	9.59e-267	0.571668	0.661	0.433	2.29e-262
RPS25	1.02e-254	0.371972	0.887	0.787	2.43e-250
COMMD6	1.11e-250	0.493899	0.506	0.271	2.65e-246
RPL35A	2.28e-238	0.287814	0.974	0.968	5.45e-234
CRYAB	9.26e-238	0.693927	0.625	0.425	2.21e-233
RPS7	2.55e-235	0.274115	0.973	0.959	6.09e-231
PSMB1	8.06e-233	0.447231	0.701	0.494	1.93e-228
DST	9.7e-231	0.402414	0.958	0.889	2.32e-226
DNAJB11	1.38e-228	0.537876	0.345	0.146	3.3e-224
UBL5	6.03e-227	0.466994	0.609	0.401	1.44e-222
ATP5G2	1.69e-224	0.502344	0.572	0.363	4.04e-220
SNRPD2	3.83e-219	0.427928	0.748	0.605	9.15e-215
NDUFA4	1.91e-215	0.403765	0.833	0.737	4.57e-211
WBP5	6.33e-209	0.46805	0.746	0.6	1.51e-204
NACA	3.56e-207	0.282781	0.951	0.918	8.49e-203
DMD	3.81e-205	0.452734	0.751	0.567	9.1e-201
MYL12A	5.27e-205	0.385985	0.916	0.843	1.26e-200
RAN	5.05e-199	0.398097	0.73	0.555	1.2e-194
THSD4	1.78e-196	0.60269	0.326	0.138	4.24e-192
GLIPR1	2.21e-196	0.474326	0.472	0.259	5.27e-192
RPL38	5.2e-196	0.304249	0.918	0.841	1.24e-191
RP5-896L10.1	1.21e-193	0.44792	0.389	0.191	2.89e-189
TPM4	3.03e-190	0.473541	0.525	0.33	7.23e-186
ZNF652	2.13e-189	0.468634	0.563	0.371	5.08e-185
OST4	2.06e-188	0.357417	0.543	0.318	4.91e-184
EIF4A1	6.62e-188	0.428107	0.64	0.459	1.58e-183
HSPA8	5.98e-186	0.477852	0.712	0.561	1.43e-181
SUMO1	8.72e-164	0.368823	0.64	0.478	2.08e-159
SAMD4A	1.43e-163	0.51481	0.376	0.194	3.42e-159
SSR3	8.37e-163	0.485614	0.779	0.661	2e-158
CTC-471J1.9	2.04e-157	0.343133	0.757	0.594	4.87e-153
TPM1	1.1e-154	0.412837	0.609	0.447	2.62e-150
PSMA7	9.83e-151	0.469843	0.383	0.221	2.35e-146
CALD1	2.64e-147	0.331272	0.912	0.822	6.3e-143
UBA52	4.64e-145	0.261576	0.925	0.892	1.11e-140
TMA7	1.13e-143	0.362086	0.647	0.495	2.7e-139
RPS26	2.23e-138	0.42141	0.337	0.18	5.33e-134
RP11-35J10.5	5.95e-138	0.479657	0.207	0.073	1.42e-133
UBB	2.19e-135	0.3587	0.734	0.619	5.23e-131
TACSTD2	4.31e-135	0.401838	0.591	0.44	1.03e-130
FAM19A2	1.88e-134	0.845741	0.563	0.454	4.5e-130
LMOD1	1.15e-130	0.380402	0.297	0.145	2.75e-126
RBM8A	1.78e-129	0.333114	0.684	0.556	4.24e-125
CHCHD3	3.77e-129	0.278613	0.887	0.79	9.01e-125
MYH9	1.81e-123	0.344337	0.631	0.483	4.33e-119
STC2	3.4e-121	0.405619	0.394	0.234	8.11e-117
USP39	2.95e-120	0.374986	0.54	0.389	7.04e-116
CACNB4	3.49e-120	0.362436	0.271	0.127	8.33e-116
SNRPG	2.8e-114	0.333715	0.644	0.521	6.69e-110
LINC00152	2.06e-113	0.446546	0.278	0.143	4.91e-109
PSMB5	9.65e-111	0.318212	0.459	0.305	2.31e-106
ATP5G1	1.71e-110	0.371511	0.442	0.303	4.07e-106
BANF1	2.97e-109	0.348079	0.332	0.196	7.1e-105
NPAS2	4.4e-105	0.361871	0.397	0.253	1.05e-100
NDUFB4	1.48e-103	0.32108	0.427	0.282	3.53e-99
SHFM1	2.97e-102	0.303833	0.701	0.603	7.08e-98
A2M	2.29e-100	0.485471	0.507	0.374	5.46e-96
ACTN1	9.05e-100	0.357805	0.522	0.389	2.16e-95
TBCA	2.81e-96	0.286505	0.655	0.538	6.72e-92
ACP1	3.35e-96	0.314644	0.329	0.2	8.01e-92
CAP1	5.32e-96	0.295239	0.585	0.447	1.27e-91
DYNLL1	2.36e-95	0.33975	0.321	0.194	5.64e-91
RCAN1	3.07e-95	0.355278	0.386	0.244	7.33e-91
METAP2	4.98e-95	0.306966	0.46	0.322	1.19e-90
DYNC1I2	5.93e-94	0.318219	0.489	0.359	1.42e-89
EIF3I	4.57e-93	0.272489	0.72	0.629	1.09e-88
LINC01420	5.8e-93	0.460787	0.448	0.313	1.39e-88
GPC5	2.84e-90	0.681058	0.246	0.13	6.79e-86
MME	5.78e-90	0.355329	0.377	0.243	1.38e-85
LAMTOR5	1.1e-88	0.287976	0.627	0.528	2.63e-84
RSL1D1	2.38e-86	0.301364	0.602	0.481	5.67e-82
NEDD9	7.03e-85	0.302274	0.521	0.387	1.68e-80
MT-ND6	1.1e-83	0.308958	0.396	0.267	2.64e-79
TUBA1C	4.09e-83	0.290044	0.422	0.294	9.78e-79
PALLD	4.63e-82	0.322652	0.567	0.449	1.11e-77
MSRB3	5.01e-82	0.316434	0.48	0.354	1.2e-77
RPAIN	1.79e-81	0.289114	0.306	0.189	4.28e-77
ST8SIA2	8.73e-81	0.319053	0.267	0.15	2.08e-76
PFDN1	1.64e-80	0.283949	0.287	0.171	3.92e-76
CTSB	5.21e-79	0.321946	0.303	0.187	1.24e-74
POSTN	8.09e-79	0.335437	0.225	0.118	1.93e-74
HSBP1	2.2e-78	0.297925	0.471	0.359	5.26e-74
SFRP1	2.76e-78	0.285517	0.624	0.525	6.58e-74
C4orf3	3.78e-78	0.277172	0.549	0.422	9.02e-74
FAM63B	6.64e-78	0.307211	0.221	0.117	1.59e-73
NARS	9.79e-78	0.317493	0.511	0.4	2.34e-73
ANXA3	1.23e-77	0.29378	0.37	0.246	2.93e-73
ACTN4	3.23e-77	0.350261	0.46	0.344	7.72e-73
DDR2	2.15e-76	0.344061	0.519	0.395	5.14e-72
TBC1D4	7.3e-76	0.318622	0.352	0.233	1.74e-71
SNRPF	1.14e-75	0.287177	0.391	0.275	2.73e-71
ERGIC3	4.15e-75	0.263949	0.246	0.14	9.9e-71
ARF4	2.21e-74	0.317435	0.628	0.523	5.29e-70
GJA1	3.17e-72	0.348442	0.344	0.228	7.57e-68
CEBPD	3.73e-71	0.276359	0.439	0.321	8.91e-67
POLR1D	3.65e-70	0.277021	0.343	0.235	8.72e-66
SDHC	3.98e-67	0.259077	0.302	0.198	9.5e-63
UBE2N	1.05e-66	0.271989	0.359	0.25	2.51e-62
SLC7A11	4.22e-66	0.388717	0.235	0.139	1.01e-61
DDX21	2.18e-65	0.407576	0.695	0.614	5.21e-61
HILPDA	3.03e-65	0.380419	0.355	0.242	7.22e-61
TPM2	1.76e-64	0.325815	0.244	0.148	4.2e-60
GCLM	2.21e-64	0.388178	0.628	0.536	5.28e-60
MAP1B	4.1e-63	0.292041	0.314	0.21	9.78e-59
FBXO32	9.76e-62	0.305095	0.808	0.787	2.33e-57
LINC01060	2.94e-61	0.330506	0.332	0.222	7.02e-57
AC072062.1	7.97e-61	0.305931	0.399	0.292	1.9e-56
FAM13A	4.05e-59	0.297662	0.263	0.164	9.66e-55
RSRC2	7.78e-59	0.264953	0.543	0.441	1.86e-54
PDLIM5	1.23e-57	0.329117	0.45	0.344	2.94e-53
GRAMD3	3.63e-56	0.258971	0.494	0.389	8.68e-52
TLE4	4.32e-54	0.325949	0.44	0.335	1.03e-49
MAP2	2.03e-53	0.327807	0.245	0.157	4.85e-49
PLS3	4.42e-53	0.252243	0.5	0.402	1.05e-48
MYH11	5.5e-49	0.327004	0.276	0.189	1.31e-44
NRG1	3.96e-47	0.262213	0.367	0.269	9.45e-43
SLC20A2	7.68e-47	0.298173	0.423	0.334	1.83e-42
GBE1	1.15e-45	0.329062	0.365	0.271	2.74e-41
ALDH7A1	1.63e-43	0.270297	0.223	0.146	3.88e-39
SELK	1.67e-41	0.361376	0.722	0.667	3.99e-37
MID1	5.19e-40	0.317739	0.25	0.172	1.24e-35
CALR	2.48e-39	0.250286	0.301	0.224	5.93e-35
CYCS	1.08e-37	0.291553	0.592	0.523	2.59e-33
PAMR1	4.05e-35	0.258603	0.31	0.237	9.68e-31
BRINP1	8.86e-12	0.485303	0.289	0.254	2.12e-07
BIRC3	0.00556332	0.25307	0.501	0.507	1

## Sheet: Supplementary Data File 2d
Supplementary Data 2. DEGs after exclusion of contaminating clusters 7, 8, and 9 including DEGs encoding surface proteins and DEGs specific for anatomic origin
d) DEGs in ducts
Tables dispay gene names (gene), p values (p_val), average logarithmic fold changes of cells per cluster (avg_logFC), percentages of cells expressing the gene in the cluster (pct.1) versus in all other clusters (pct.2) after excluding clusters 7, 8, and 9 from the analysis, the adjusted p values after correction for multiple testing (p_val_adj), and the cluster for A) all DEGs in clusters 0 to 6,…
gene	p_val	avg_logFC	pct.1	pct.2	p_val_adj
S100A6	0	1.93665	0.489	0.169	0
TIMP1	0	1.77706	0.348	0.1	0
S100A2	0	1.47943	0.662	0.272	0
FAM177B	0	1.15476	0.79	0.448	0
AIM1	0	1.0233	0.635	0.264	0
LINGO1	0	0.899078	0.973	0.804	0
SLC26A3	0	0.81703	0.896	0.637	0
ARHGAP24	0	0.801274	0.547	0.251	0
RASGEF1B	0	0.773335	0.981	0.812	0
EPB42	0	0.771526	0.889	0.857	0
RBFOX2	0	0.761309	0.951	0.955	0
INO80D	0	0.704246	0.636	0.368	0
UNC5C	0	0.696241	0.468	0.213	0
BCOR	0	0.691135	0.587	0.336	0
AKT3	0	0.678079	0.641	0.336	0
CNTN4	0	0.663827	0.267	0.066	0
PTEN	0	0.660336	0.861	0.7	0
SOD2	0	0.597421	0.945	0.894	0
B2M	0	0.465803	0.972	0.952	0
RP11-795H16.3	3.90055e-304	0.716774	0.508	0.276	9.31335e-300
STEAP1B	4.53023e-299	0.680925	0.909	0.833	1.08168e-294
RPS9	1.24081e-297	1.09237	0.402	0.188	2.96268e-293
RPS19	6.14148e-297	1.14065	0.403	0.184	1.4664e-292
GSTP1	1.8617e-287	0.77351	0.331	0.122	4.44518e-283
WFDC2	5.8387e-285	1.21051	0.254	0.07	1.39411e-280
PCNXL2	9.10511e-284	0.577406	0.857	0.731	2.17403e-279
ADAMTS9	1.51199e-282	0.848286	0.473	0.242	3.61017e-278
CD82	5.33894e-282	0.496342	0.244	0.061	1.27478e-277
KIZ-AS1	8.77409e-277	0.737002	0.818	0.801	2.09499e-272
DSC3	1.6051e-266	0.509739	0.32	0.113	3.83251e-262
FAM172A	5.83799e-260	0.535	0.817	0.656	1.39394e-255
ABCC3	7.81008e-257	0.578854	0.552	0.334	1.86481e-252
RPL36	9.82468e-255	0.655821	0.383	0.167	2.34584e-250
RPL28	4.06983e-253	0.533258	0.342	0.123	9.71753e-249
FAU	1.49805e-251	0.990171	0.412	0.225	3.57688e-247
ADGRL3-AS1	6.13079e-247	0.672617	0.642	0.485	1.46385e-242
H3F3B	3.58588e-246	0.960556	0.544	0.377	8.562e-242
RPL29	2.64114e-245	0.976522	0.42	0.232	6.30625e-241
RPL35	1.40347e-239	1.20829	0.402	0.225	3.35108e-235
ARHGAP26	2.47091e-233	0.502165	0.813	0.683	5.8998e-229
ALDOA	4.71002e-232	0.479091	0.345	0.137	1.12461e-227
GLIS3	8.33428e-229	0.592118	0.366	0.167	1.98998e-224
RPLP1	6.72542e-225	0.762901	0.46	0.267	1.60583e-220
DSG3	8.04794e-224	0.493351	0.469	0.245	1.92161e-219
RPLP2	1.05689e-222	0.608073	0.405	0.204	2.52353e-218
FKBP5	2.07858e-221	0.546898	0.481	0.273	4.96304e-217
KRT6B	4.48248e-221	0.600646	0.361	0.164	1.07028e-216
SLC27A4	8.23542e-220	0.721379	0.514	0.326	1.96637e-215
RPL9	1.47196e-219	0.524195	0.675	0.503	3.51459e-215
SLC25A5	1.97966e-218	0.534201	0.364	0.172	4.72682e-214
MT1M	2.85419e-217	0.932569	0.203	0.054	6.81494e-213
MET	6.32123e-212	0.514977	0.463	0.259	1.50932e-207
RPS16	8.09307e-211	0.909086	0.443	0.29	1.93238e-206
ZNF90	2.16383e-203	0.477773	0.284	0.112	5.16659e-199
TCEB2	1.00191e-200	0.357924	0.247	0.082	2.39226e-196
SDC4	1.64776e-193	0.594602	0.304	0.133	3.93436e-189
RPS28	2.91159e-193	0.301337	0.281	0.102	6.95201e-189
EFNA5	1.17782e-191	0.491132	0.528	0.325	2.81229e-187
RPL23	3.9548e-191	0.320929	0.945	0.929	9.44287e-187
RNF19B	2.37758e-190	0.452007	0.258	0.098	5.67694e-186
SLC25A37	1.18982e-187	0.514063	0.505	0.312	2.84093e-183
ZBTB20	1.21784e-184	0.423061	0.726	0.572	2.90785e-180
KIAA1217	1.51304e-184	0.393128	0.839	0.722	3.61268e-180
GRB14	1.61423e-181	0.486945	0.493	0.306	3.85431e-177
PPIB	2.39855e-180	0.515992	0.342	0.167	5.72701e-176
TNFAIP6	2.97564e-180	0.729731	0.345	0.171	7.10492e-176
LGALS1	1.73377e-177	0.912095	0.353	0.201	4.13973e-173
LAMA3	1.25826e-173	0.427094	0.702	0.535	3.00436e-169
RPS3A	1.50212e-172	0.371695	0.919	0.929	3.58661e-168
C12orf57	7.79676e-172	0.424225	0.229	0.082	1.86163e-167
RPL39	1.03419e-171	0.495017	0.874	0.915	2.46935e-167
GHR	2.07598e-171	0.618062	0.439	0.263	4.95682e-167
SEC61B	2.9097e-170	0.389979	0.301	0.132	6.94749e-166
RPS5	3.43263e-170	0.741491	0.423	0.281	8.19608e-166
RPL3	1.38092e-168	1.09824	0.41	0.282	3.29722e-164
PSAP	2.98791e-167	0.485059	0.301	0.144	7.13422e-163
RPL24	9.71609e-164	0.344231	0.92	0.913	2.31991e-159
EDF1	1.25138e-162	0.319189	0.221	0.078	2.98792e-158
PRMT1	5.51034e-157	0.400004	0.215	0.079	1.3157e-152
HIVEP3	8.10374e-155	0.458154	0.476	0.303	1.93493e-150
S100A16	2.46736e-154	0.406277	0.245	0.1	5.89132e-150
TCEANC2	3.29762e-154	0.478783	0.318	0.166	7.87373e-150
CD63	6.46606e-153	0.743976	0.442	0.316	1.5439e-148
ITGB6	9.95231e-153	0.431681	0.524	0.35	2.37631e-148
TXNIP	1.2711e-151	0.594673	0.639	0.507	3.035e-147
RPL27A	1.75077e-150	0.875652	0.481	0.375	4.18033e-146
MGP	3.428e-150	0.823325	0.282	0.133	8.18502e-146
GNA12	2.30185e-148	0.441307	0.436	0.267	5.49613e-144
CD44	8.78943e-141	0.343899	0.742	0.621	2.09865e-136
RPL13A	3.3322e-139	1.05027	0.516	0.446	7.9563e-135
CXCL8	7.56608e-138	0.849639	0.256	0.116	1.80655e-133
ZFP36L2	1.86777e-136	0.386146	0.551	0.382	4.45969e-132
TMEM50A	1.44427e-132	0.349846	0.283	0.139	3.44847e-128
GSTO1	1.80315e-132	0.378467	0.27	0.128	4.30537e-128
NFIB	4.61519e-131	0.257016	0.969	0.936	1.10197e-126
TAPBP	4.59285e-130	0.329517	0.243	0.108	1.09663e-125
MT1E	2.3433e-129	1.11221	0.398	0.271	5.59509e-125
MICAL2	7.03877e-129	0.385523	0.502	0.343	1.68065e-124
DTNB	6.3572e-128	0.340406	0.712	0.574	1.51791e-123
FOSB	2.43452e-127	0.58065	0.435	0.303	5.81291e-123
PDZD2	1.03278e-126	0.363424	0.532	0.365	2.46597e-122
NNMT	1.51274e-126	0.800829	0.509	0.414	3.61197e-122
NFKBIA	1.6249e-126	0.366527	0.421	0.26	3.87978e-122
RAB13	5.44322e-126	0.372705	0.468	0.319	1.29968e-121
C19orf53	5.69725e-126	0.319205	0.244	0.112	1.36033e-121
ANXA5	8.73648e-126	0.478742	0.46	0.312	2.08601e-121
TNC	1.17882e-122	0.447914	0.527	0.374	2.81466e-118
TPT1	1.70954e-119	0.643231	0.747	0.738	4.08187e-115
CCT7	3.1455e-119	0.291448	0.203	0.083	7.5105e-115
CNBP	9.95806e-119	0.366829	0.385	0.24	2.37769e-114
RP11-511B23.2	1.74913e-117	0.38861	0.577	0.463	4.1764e-113
TAGLN2	2.41405e-117	0.580941	0.35	0.228	5.76402e-113
CADPS2	1.50101e-116	0.355779	0.241	0.115	3.58396e-112
ACSM3	7.96844e-115	0.567835	0.213	0.097	1.90262e-110
MAP3K5	1.05102e-113	0.453451	0.414	0.273	2.50952e-109
CHI3L1	4.60238e-111	0.655224	0.225	0.11	1.09891e-106
TNFRSF8	4.47767e-109	0.354897	0.211	0.098	1.06913e-104
MED13L	1.25949e-108	0.297801	0.828	0.759	3.00729e-104
NDUFV2	1.52594e-108	0.268751	0.205	0.091	3.64348e-104
SNX6	3.58833e-108	0.423905	0.397	0.271	8.56787e-104
TNFAIP8	6.69212e-108	0.362921	0.213	0.099	1.59788e-103
MAP2K4	7.19719e-108	0.365463	0.417	0.277	1.71847e-103
DPYD	2.83435e-106	0.38225	0.591	0.458	6.76758e-102
SOCS5	3.45469e-105	0.335272	0.28	0.153	8.24876e-101
RNF19A	1.27336e-104	0.373382	0.322	0.19	3.04039e-100
UBC	1.31315e-103	0.294123	0.967	0.959	3.1354e-99
PARD3	1.32619e-103	0.259758	0.842	0.763	3.16654e-99
NAV2	2.62409e-102	0.332417	0.778	0.676	6.26554e-98
HNRNPF	5.82448e-102	0.354371	0.322	0.194	1.39071e-97
C1R	1.84864e-100	0.339548	0.248	0.13	4.414e-96
RPL18	3.00104e-100	0.276191	0.238	0.115	7.16558e-96
PKM	4.32976e-100	0.463821	0.44	0.329	1.03382e-95
PLAT	5.68571e-99	0.307726	0.227	0.11	1.35758e-94
LINC-PINT	9.95155e-99	0.34934	0.585	0.461	2.37613e-94
IFNGR1	1.65353e-98	0.396044	0.428	0.302	3.94814e-94
C8orf37-AS1	4.59867e-97	0.374345	0.315	0.191	1.09802e-92
LGALS3	4.65217e-96	0.285941	0.204	0.095	1.1108e-91
FRMD6	7.52496e-96	0.438616	0.585	0.467	1.79673e-91
SERPINA3	1.49565e-95	0.290712	0.296	0.169	3.57117e-91
CFLAR	1.05226e-94	0.311288	0.298	0.172	2.51247e-90
MTHFD2L	3.38595e-93	0.401403	0.352	0.223	8.08464e-89
SDK1	3.87528e-90	0.44881	0.412	0.286	9.25299e-86
SNED1	5.69182e-89	0.314378	0.28	0.162	1.35904e-84
XRCC6	3.61151e-88	0.269014	0.287	0.164	8.62321e-84
SAMD12	4.55863e-86	0.343282	0.284	0.17	1.08846e-81
FAM134B	8.7831e-85	0.340919	0.238	0.132	2.09714e-80
CCL2	4.32807e-84	0.359424	0.797	0.686	1.03341e-79
ZBTB16	2.82979e-82	0.303604	0.619	0.499	6.7567e-78
ABHD18	3.35439e-82	0.331407	0.349	0.23	8.00928e-78
PSD3	6.45402e-82	0.335341	0.248	0.14	1.54103e-77
LYST	1.78453e-81	0.323874	0.435	0.309	4.26093e-77
LUC7L3	2.60315e-81	0.270733	0.555	0.43	6.21553e-77
SMAD3	1.30584e-79	0.281528	0.238	0.132	3.11796e-75
PRKD1	5.86983e-78	0.428392	0.369	0.255	1.40154e-73
RPS14	2.2116e-77	1.10891	0.441	0.411	5.28064e-73
RPAP2	4.80871e-77	0.291728	0.292	0.18	1.14818e-72
IFITM3	1.75836e-76	0.731332	0.395	0.324	4.19843e-72
ZNF292	1.82531e-76	0.277643	0.593	0.476	4.3583e-72
CD9	9.52343e-76	0.329587	0.411	0.299	2.27391e-71
TPK1	6.96384e-75	0.321493	0.232	0.133	1.66276e-70
HNRNPDL	4.87941e-74	0.258447	0.317	0.199	1.16506e-69
ZNF521	7.86981e-74	0.325722	0.399	0.284	1.87907e-69
LITAF	1.06479e-73	0.330569	0.548	0.453	2.54241e-69
TANK	1.31042e-71	0.280141	0.643	0.543	3.12889e-67
DNAJA1	2.16935e-71	0.274234	0.3	0.189	5.17977e-67
KCNMA1	1.57164e-70	0.384327	0.427	0.309	3.7526e-66
BICC1	1.97217e-70	0.310984	0.483	0.363	4.70896e-66
NFKBIZ	3.20604e-70	0.264638	0.22	0.124	7.65505e-66
RARRES1	4.03177e-70	0.430369	0.397	0.289	9.62665e-66
ITGA10	7.15141e-70	0.267347	0.218	0.122	1.70754e-65
ROBO1	8.77064e-70	0.294053	0.259	0.156	2.09417e-65
MIB1	1.74762e-69	0.276278	0.445	0.327	4.1728e-65
UVRAG	3.86853e-69	0.284936	0.536	0.422	9.23688e-65
MICALCL	7.53118e-69	0.291549	0.259	0.158	1.79822e-64
IRF6	2.17974e-68	0.259238	0.334	0.222	5.20457e-64
RP11-123O10.4	4.24402e-67	0.321466	0.312	0.207	1.01334e-62
KANSL1L	5.23589e-67	0.275708	0.317	0.21	1.25017e-62
FAM160A1	6.50596e-67	0.302221	0.548	0.443	1.55343e-62
ATP5G3	3.41319e-66	0.314035	0.329	0.23	8.14968e-62
PNRC1	7.74758e-66	0.276585	0.396	0.287	1.84989e-61
TBC1D9	1.62158e-65	0.282066	0.555	0.447	3.87185e-61
RP11-231C18.3	1.99366e-65	0.258033	0.37	0.259	4.76026e-61
RND3	3.95955e-65	0.262831	0.464	0.345	9.45421e-61
MAST4	4.57592e-65	0.303143	0.601	0.504	1.09259e-60
POLE2	1.45116e-63	0.297405	0.319	0.218	3.46493e-59
GRIP1	1.74273e-63	0.310756	0.25	0.155	4.16113e-59
RPL15	3.28771e-63	0.307356	0.575	0.878	7.85007e-59
PDE4B	2.37778e-62	0.348167	0.302	0.199	5.67742e-58
HNRNPA2B1	5.80887e-62	0.288715	0.591	0.536	1.38698e-57
SIK2	8.10432e-62	0.286562	0.352	0.246	1.93507e-57
PTPRK	2.40069e-61	0.284349	0.38	0.273	5.73212e-57
ZMYND8	1.01743e-60	0.287209	0.423	0.319	2.42931e-56
FRMD4B	2.1028e-59	0.309211	0.268	0.173	5.02086e-55
SERF2	4.21779e-58	0.564791	0.359	0.296	1.00708e-53
MAOB	4.05282e-57	0.263672	0.219	0.131	9.67692e-53
GMDS	7.17722e-57	0.287274	0.485	0.384	1.7137e-52
EYA2	1.33426e-56	0.268038	0.406	0.301	3.18582e-52
RAD51B	1.36849e-56	0.271421	0.299	0.201	3.26755e-52
FOXO1	7.52708e-56	0.278452	0.401	0.3	1.79724e-51
FOS	1.77372e-55	0.266384	0.209	0.126	4.2351e-51
ARHGAP29	2.99901e-55	0.291213	0.325	0.228	7.16073e-51
BAZ2B	8.31511e-55	0.259686	0.335	0.237	1.9854e-50
MT2A	6.4351e-54	0.796158	0.593	0.568	1.53651e-49
FNDC3A	1.23107e-52	0.253335	0.339	0.242	2.93943e-48
LAPTM4A	3.45311e-52	0.376294	0.428	0.367	8.245e-48
RASAL2	3.99818e-52	0.277751	0.345	0.245	9.54646e-48
PSME2	1.72857e-51	0.266034	0.464	0.372	4.12731e-47
FBXL17	4.1624e-51	0.269328	0.29	0.199	9.93857e-47
SAMD5	4.52406e-51	0.251191	0.626	0.549	1.08021e-46
SLC12A2	7.85464e-50	0.269847	0.366	0.27	1.87545e-45
KLHL2	4.72113e-48	0.280808	0.385	0.297	1.12726e-43
IMMP2L	1.70217e-47	0.29312	0.564	0.49	4.06426e-43
NUPR1	2.34178e-47	0.540504	0.42	0.372	5.59147e-43
BCL2	4.29558e-47	0.257597	0.225	0.144	1.02565e-42
LOXL2	5.46423e-45	0.281854	0.258	0.177	1.30469e-40
RP11-307P5.1	6.07555e-44	0.255353	0.525	0.441	1.45066e-39
ENO1	2.32444e-43	0.514931	0.515	0.515	5.55007e-39
ZBTB7C	5.59712e-43	0.269805	0.386	0.301	1.33642e-38
TRMT112	5.94429e-42	0.263166	0.289	0.213	1.41932e-37
CDH13	3.0631e-40	0.310203	0.521	0.445	7.31376e-36
DUSP16	3.19714e-40	0.251935	0.368	0.284	7.63381e-36
HES1	1.45642e-39	0.290981	0.223	0.153	3.4775e-35
DLG2	4.24965e-39	0.287047	0.482	0.401	1.01469e-34
DAPK2	1.49019e-38	0.283796	0.377	0.296	3.55812e-34
RPS8	2.43666e-37	0.300668	0.718	0.875	5.81802e-33
CLIC1	4.15416e-36	0.253544	0.495	0.444	9.91889e-32
CLDN11	7.59136e-36	0.291744	0.438	0.363	1.81259e-31
SOD1	1.14809e-35	0.272031	0.275	0.207	2.7413e-31
WWOX	7.15022e-35	0.25412	0.523	0.452	1.70726e-30
PTPRM	1.77527e-34	0.257036	0.303	0.231	4.2388e-30
MAGI2	5.48949e-30	0.256158	0.226	0.162	1.31073e-25
GLUL	2.07665e-19	0.306861	0.445	0.401	4.95842e-15
GNB2L1	1.68682e-15	0.498254	0.623	0.711	4.02763e-11
RPS18	6.23067e-12	0.868225	0.567	0.645	1.4877e-07
AKR1B1	1.04771e-11	0.304465	0.246	0.212	2.50162e-07
NBEAL1	0.000564624	0.352074	0.611	0.758	1
TMSB10	0.00152997	0.569871	0.46	0.569	1
RPL12	0.00165818	0.573701	0.343	0.382	1
GAPDH	0.00528204	0.573232	0.58	0.74	1
