# Supplementary material for: Myoepithelial progenitors as founder cells of hyperplastic human breast lesions upon PIK3CA transformation
Source: Commun Biol. 2022 Mar 10;5:219. doi: 10.1038/s42003-022-03161-x (PMC8913783; doi:10.1038/s42003-022-03161-x)
Supplement: Supplementary file 6 — Supplementary Data 3 [file 42003_2022_3161_MOESM6_ESM.xlsx]

## Sheet: Figure 1b
	0			1			2			3			4			5			6
Duct	58.826	38.916	54.8189	47.9636	54.9752	46.9487	53.9627	60.5596	54.2811	38.0001	41.5268	34.8662	46.1868	37.6527	46.513	55.9866	60.4744	56.264	36.0649	70.8656	47.9793
TDLU	41.174	61.084	45.1811	52.0364	45.0248	53.0513	46.0373	39.4404	45.7189	61.9999	58.4732	65.1338	53.8132	62.3473	53.487	44.0134	39.5256	43.736	63.9351	29.1344	52.0207

## Sheet: Figure 2a
Gene	Target	Content	Cq	Relative gene expression	SEM
CD200	CD200-Fam	CD200high	26.31	4.98419	0.14228
	CD200-Fam	CD200high	26.43
	CD200-Fam	CD200high	26.32
	CD200-Fam	CD200low	29.24	1	0.0351
	CD200-Fam	CD200low	29.31
	CD200-Fam	CD200low	29.41
AMIGO2	AMIGO2-Fam	CD200high	28.13	3.08193	0.0465
	AMIGO2-Fam	CD200high	28.19
	AMIGO2-Fam	CD200high	28.14
	AMIGO2-Fam	CD200low	30.27	1	0.06094
	AMIGO2-Fam	CD200low	30.57
	AMIGO2-Fam	CD200low	30.43
FAM126A	FAM126A-Fam	CD200high	27.16	2.30978	0.0549
	FAM126A-Fam	CD200high	27.21
	FAM126A-Fam	CD200high	27.27
	FAM126A-Fam	CD200low	29.04	1	0.0238
	FAM126A-Fam	CD200low	29.03
	FAM126A-Fam	CD200low	29.13
RARRES1	RARRES1-Fam	CD200high	25.85	0.3744	0.02294
	RARRES1-Fam	CD200high	26.14
	RARRES1-Fam	CD200high	26.08
	RARRES1-Fam	CD200low	25.15	1	0.03763
	RARRES1-Fam	CD200low	25.33
	RARRES1-Fam	CD200low	25.29
TXNIP	TXNIP-Fam	CD200high	23.05	0.74753	0.01571
	TXNIP-Fam	CD200high	23.14
	TXNIP-Fam	CD200high	23.08
	TXNIP-Fam	CD200low	23.29	1	0.01751
	TXNIP-Fam	CD200low	23.31
	TXNIP-Fam	CD200low	23.36
TNFSF10	TNFSF10-Fam	CD200high	27.62	0.26098	0.01424
	TNFSF10-Fam	CD200high	27.7
	TNFSF10-Fam	CD200high	27.77
	TNFSF10-Fam	CD200low	26.34	1	0.04481
	TNFSF10-Fam	CD200low	26.44
	TNFSF10-Fam	CD200low	26.44
reference gene1	GAPDH-Vic	CD200high	22.15
	GAPDH-Vic	CD200high	22.21
	GAPDH-Vic	CD200high	22.16
	GAPDH-Vic	CD200low	22.86
	GAPDH-Vic	CD200low	22.78
	GAPDH-Vic	CD200low	22.82
reference gene 2	TFRC-Vic	CD200high	27.52
	TFRC-Vic	CD200high	27.42
	TFRC-Vic	CD200high	27.51
	TFRC-Vic	CD200low	28.11
	TFRC-Vic	CD200low	28.16
	TFRC-Vic	CD200low	28.21
reference gene 3	PGK1-Vic	CD200high	25.15
	PGK1-Vic	CD200high	25.03
	PGK1-Vic	CD200high	25.05
	PGK1-Vic	CD200low	25.96
	PGK1-Vic	CD200low	25.95
	PGK1-Vic	CD200low	25.98
reference gene 4	HPRT1-Vic	CD200high	28.55
	HPRT1-Vic	CD200high	28.56
	HPRT1-Vic	CD200high	28.58
	HPRT1-Vic	CD200low	29.03
	HPRT1-Vic	CD200low	29.12
	HPRT1-Vic	CD200low	29.12
reference gene 5	TBP-Vic	CD200high	29.34
	TBP-Vic	CD200high	29.41
	TBP-Vic	CD200high	29.42
	TBP-Vic	CD200low	29.91
	TBP-Vic	CD200low	29.91
	TBP-Vic	CD200low	30.09

## Sheet: Figure 2b
CD200low	CD200high
3	7
2	12
1	10
1	9
1	8
1	10
8	20
11	32
11	20
7	22
14	21
11	23

## Sheet: Figure 3a
	Control			IFNα			Repsox			1% oxygen			IFNα + 1% oxygen			IFNα + 1% oxygen + Repsox
	mean	SD	n	mean	SD	n	mean	SD	n	mean	SD	n	mean	SD	n	mean	SD	n
P1	37.4478	25.6135	31	42.7735	33.6107	17	49.76	6.79991	3	30.43	13.5446	6	44.33	12.656	6	77.02	20.7862	6
P2	21.9615	24.8358	33	21.7893	21.9205	27	45.13	3.36268	3	31.7367	4.86195	3	38.4811	18.0892	6	69.7489	32.8653	9
P3	5.76462	5.8398	26	19.2625	25.5528	12				10.0467	0.837397	3	21.2083	3.16315	6	62.8367	27.7133	6
P4	1.85	4.63279	22	10.1592	11.7825	12	9.75667	3.26583	3	3.06	0.37027	3	30.3833	1.68586	3	35.7967	33.0761	9

## Sheet: Figure 4b
Gene	Target	Content	Cq	Relative gene expression	SEM		Gene	Target	Content	Cq	Relative gene expression	SEM
KRT14	K14-Vic	CD200low	18.37	1	0.02014		KRT14	K14-Vic	CD200high	18.08	1	0.03919
	K14-Vic	CD200low	18.39					K14-Vic	CD200high	18.02
	K14-Vic	CD200low	18.43					K14-Vic	CD200high	18.05
	K14-Vic	CD200low+PIK3CAH1047R	18.37	0.66643	0.01131			K14-Vic	CD200high+PIK3CAH1047R	18.74	0.53047	0.01128
	K14-Vic	CD200low+PIK3CAH1047R	18.37					K14-Vic	CD200high+PIK3CAH1047R	18.7
	K14-Vic	CD200low+PIK3CAH1047R	18.39					K14-Vic	CD200high+PIK3CAH1047R	18.78
KRT19	K19-Vic	CD200low	27.87	1	0.03952		KRT19	K19-Vic	CD200high	25.98	1	0.07131
	K19-Vic	CD200low	27.93					K19-Vic	CD200high	25.74
	K19-Vic	CD200low	27.75					K19-Vic	CD200high	25.69
	K19-Vic	CD200low+PIK3CAH1047R	24.87	5.44243	0.17402			K19-Vic	CD200high+PIK3CAH1047R	24.6	1.98599	0.04494
	K19-Vic	CD200low+PIK3CAH1047R	24.73					K19-Vic	CD200high+PIK3CAH1047R	24.64
	K19-Vic	CD200low+PIK3CAH1047R	24.79					K19-Vic	CD200high+PIK3CAH1047R	24.55
ACTA2	ACTA2-Fam	CD200low	25.54	1	0.02028		ACTA2	ACTA2-Fam	CD200high	25.41	1	0.03899
	ACTA2-Fam	CD200low	25.54					ACTA2-Fam	CD200high	25.4
	ACTA2-Fam	CD200low	25.59					ACTA2-Fam	CD200high	25.46
	ACTA2-Fam	CD200low+PIK3CAH1047R	21.78	9.03828	0.17678			ACTA2-Fam	CD200high+PIK3CAH1047R	21.77	11.1895	0.43862
	ACTA2-Fam	CD200low+PIK3CAH1047R	21.74					ACTA2-Fam	CD200high+PIK3CAH1047R	21.77
	ACTA2-Fam	CD200low+PIK3CAH1047R	21.79					ACTA2-Fam	CD200high+PIK3CAH1047R	21.61
reference gene 1	GAPDH-Vic	CD200low	18.51				reference gene 1	GAPDH-Vic	CD200high	18.1
	GAPDH-Vic	CD200low	18.61					GAPDH-Vic	CD200high	18.16
	GAPDH-Vic	CD200low	18.56					GAPDH-Vic	CD200high	18.14
	GAPDH-Vic	CD200low+PIK3CAH1047R	17.95					GAPDH-Vic	CD200high+PIK3CAH1047R	18.37
	GAPDH-Vic	CD200low+PIK3CAH1047R	17.84					GAPDH-Vic	CD200high+PIK3CAH1047R	18.21
	GAPDH-Vic	CD200low+PIK3CAH1047R	17.72					GAPDH-Vic	CD200high+PIK3CAH1047R	18.22
reference gene 2	HPRT1-Vic	CD200low	25.09				reference gene 2	HPRT1-Vic	CD200high	26.56
	HPRT1-Vic	CD200low	25.01					HPRT1-Vic	CD200high	26.15
	HPRT1-Vic	CD200low	24.84					HPRT1-Vic	CD200high	25.86
	HPRT1-Vic	CD200low+PIK3CAH1047R	24.33					HPRT1-Vic	CD200high+PIK3CAH1047R	24.86
	HPRT1-Vic	CD200low+PIK3CAH1047R	24.28					HPRT1-Vic	CD200high+PIK3CAH1047R	24.91
	HPRT1-Vic	CD200low+PIK3CAH1047R	24.23					HPRT1-Vic	CD200high+PIK3CAH1047R	24.96
reference gene 3	PGK1-Vic	CD200low	22.39				reference gene 3	PGK1-Vic	CD200high	21.9
	PGK1-Vic	CD200low	22.46					PGK1-Vic	CD200high	21.71
	PGK1-Vic	CD200low	22.44					PGK1-Vic	CD200high	21.78
	PGK1-Vic	CD200low+PIK3CAH1047R	22.26					PGK1-Vic	CD200high+PIK3CAH1047R	22.92
	PGK1-Vic	CD200low+PIK3CAH1047R	22.27					PGK1-Vic	CD200high+PIK3CAH1047R	22.88
	PGK1-Vic	CD200low+PIK3CAH1047R	22.29					PGK1-Vic	CD200high+PIK3CAH1047R	22.84
reference gene 4	TBP-Vic	CD200low	26.9				reference gene 4	TBP-Vic	CD200high	27.17
	TBP-Vic	CD200low	27.02					TBP-Vic	CD200high	27.15
	TBP-Vic	CD200low	27.03					TBP-Vic	CD200high	27.08
	TBP-Vic	CD200low+PIK3CAH1047R	26.05					TBP-Vic	CD200high+PIK3CAH1047R	26.27
	TBP-Vic	CD200low+PIK3CAH1047R	26.07					TBP-Vic	CD200high+PIK3CAH1047R	26.41
	TBP-Vic	CD200low+PIK3CAH1047R	26.24					TBP-Vic	CD200high+PIK3CAH1047R	26.24

## Sheet: Figure 4c
% of islets with K14-/K19+ cells				Relative ESR1 gene expression
	CD200low	CD200high		Target	Content	Cq	Relative ESR1 gene expression	SEM
NG891	0	0		ESR1-Fam	CD200high undifferentiated	33.31	0.59714	0.00357
NG933	19	1		ESR1-Fam	CD200high undifferentiated	33.31
NG946	18	2		ESR1-Fam	CD200low undifferentiated	33.02	1	0.03168
NG982	12	2		ESR1-Fam	CD200low undifferentiated	33.03
NG986	7	0		ESR1-Fam	CD200high differentiated	32.28	2.26943	0.18042
NG1050	32	3		ESR1-Fam	CD200high differentiated	32.25
NG1077	18	0		ESR1-Fam	CD200high differentiated	32.6
NG1087	10	4		ESR1-Fam	CD200low differentiated	30.68	6.37549	0.41823
				ESR1-Fam	CD200low differentiated	30.41
				ESR1-Fam	CD200low differentiated	30.7
				GAPDH-Vic	CD200high undifferentiated	20.14
				GAPDH-Vic	CD200high undifferentiated	20.19
				GAPDH-Vic	CD200low undifferentiated	20.61
				GAPDH-Vic	CD200low undifferentiated	20.72
				GAPDH-Vic	CD200high differentiated	20.83
				GAPDH-Vic	CD200high differentiated	20.89
				GAPDH-Vic	CD200high differentiated	20.94
				GAPDH-Vic	CD200low differentiated	20.51
				GAPDH-Vic	CD200low differentiated	20.49
				GAPDH-Vic	CD200low differentiated	20.59
				PGK1-Vic	CD200high undifferentiated	22.74
				PGK1-Vic	CD200high undifferentiated	22.72
				PGK1-Vic	CD200low undifferentiated	23.2
				PGK1-Vic	CD200low undifferentiated	23.19
				PGK1-Vic	CD200high differentiated	23.81
				PGK1-Vic	CD200high differentiated	23.76
				PGK1-Vic	CD200high differentiated	23.83
				PGK1-Vic	CD200low differentiated	23.55
				PGK1-Vic	CD200low differentiated	23.49
				PGK1-Vic	CD200low differentiated	23.59
				TFRC-Vic	CD200high undifferentiated	26.82
				TFRC-Vic	CD200high undifferentiated	26.8
				TFRC-Vic	CD200low undifferentiated	27.12
				TFRC-Vic	CD200low undifferentiated	27.38
				TFRC-Vic	CD200high differentiated	26.73
				TFRC-Vic	CD200high differentiated	26.71
				TFRC-Vic	CD200high differentiated	26.88
				TFRC-Vic	CD200low differentiated	26.53
				TFRC-Vic	CD200low differentiated	26.42
				TFRC-Vic	CD200low differentiated	26.46

## Sheet: Figure 5a
	CD200low									CD200high
+ shp53	210.1	155.7	161.4	320.4	279.2	265	85.4	103.1	98.7	99.9	154.8	196.9	186.5	220.3	179.5	138	124.3	113.8
+ shp53 + PIK3CAH1047R	605	554.7	541.5	583.6	595.3	599.3	327.2	369.3	313.7	667.3	821.8	721	562.6	560.7	648.8	284.1	314.2	303.8

## Sheet: Figure 5b
CD200low	CD200high
41	86
28	100
35	92
11	91

## Sheet: SF3a
	Myo medium			+IFNα +O2			+IFNα +O2 + RepSox
1	55.1111	65.8537	49.4545	38.3459	41.4634	26.1438	96.7136	97.6974	92
2	79.6137	58.2888	69.5272	62.1457	60.7623	57.7049	96.0106	98.2759	97.669
3	11.875	9.13884	6.55738	20	25.9414	17.0213	86.9376	87.0897	89.9676
4	15.213	14.1414	9.67742	32.3308	29.4118	29.4118	73.6842	71.517	76.6038

## Sheet: SF4a
CD200low	α-sm actin							K14+K19+							K14-K19+
Myo+	92	90	91	100	100	97	96	0.5	0.5	0.5	0.5	0.5	0.5		0.5	0.5	0.5	0.5	0.5	0.5
MEGM	37	17	37	52	66	8	0	0.95	33.16	12.26	70.75	23.68	26.23		80.95	46.94	67.1	7.48	15.79	14.75
CD200high	α-sm actin							K14+K19+							K14-K19+
Myo+	85	80	83	82	70	94	95	0.5	0.5	0.5	0.5	0.5	0.5		0.5	0.5	0.5	0.5	0.5	0.5
MEGM	22	30	12	61	15	69	10	10	10.99	34.76	71.79	29.79	8.2		3.33	0	0.61	0	0	0

[truncated: 3 more sheets: SF4b, SF5c, SF6b]
